# Supplementary material for: Multiscale genetic architecture of donor-recipient differences reveals intronic LIMS1 mismatches associated with kidney transplant survival
Source: J Clin Invest. 2023 Nov 1;133(21):e170420. doi: 10.1172/JCI170420 (PMC10617779; doi:10.1172/JCI170420)
Supplement: Supplemental tables 4-15 [file jci-133-170420-s167.xlsx]

## Sheet: Table_S4
Table S4. Top candidate genes with gene-level D-R mismatches associated with DCGL in GoCAR.
				Any mismatch (All D-R pairs, n = 385)			Any mismatch (European to European, n = 224)			Double mismatch (All D-R pairs, n = 385)			Double mismatch (European to European, n = 224)
Gene	Chromosome	Number of variants	Lengh of gene (bp)	Hazard ratio	P-value	Mean mismatch score	Hazard ratio	P-value	Mean mismatch score	Hazard ratio	P-value	Mean mismatch score	Hazard ratio	P-value	Mean mismatch score
FHOD3	18	374	482525	1.70894	0.00486352	114.522	2.00297	0.0202302	111.357	1.68914	0.00472116	28.1844	2.03221	0.0091007	27.6607
LIMS1	2	200	152892	1.94775	0.00639528	71.5247	3.74511	0.00300267	67.5759	1.00504	0.00807795	22.6026	1.00955	0.00258692	19.2455
SIPA1L3	19	324	301152	1.62759	0.00654965	92.6675	1.95674	0.0363201	83.5312	1.3551	0.00960754	23.3143	1.40753	0.0487544	20.3705
C1orf94	1	45	52248	1.96579	0.00774418	13.7299	2.45562	0.0183121	13.4196	1.0911	0.000368325	3.77922	1.14211	0.000297799	3.91964
GCC2	2	132	60278	2.01015	0.00788147	42.9455	3.07243	0.0100154	40.5357	1.00907	0.0188597	12.4779	1.01666	0.0123317	10.7188
C8orf37-AS1	8	611	541308	1.64553	0.00839086	187.818	1.8331	0.0311197	182.357	1.53171	0.00590546	47.3506	1.73219	0.0114732	44.0089
RPS12	6	10	2996	1.68359	0.0106895	3.01818	1.90836	0.0456278	2.83036	1.11193	0.0204943	0.825974	1.21433	0.00193117	0.678571
MRPL35	2	26	13922	1.95875	0.0141053	9.06234	2.96836	0.0145039	8.27232	1.04645	0.00453793	2.52727	1.06814	0.00503281	2.42411
NSMCE2	8	94	275303	1.83431	0.0144872	31.2701	2.63479	0.0212549	28.6562	1.08145	0.0116064	9.0961	1.18986	0.000545379	6.46429
GCC2-AS1	2	54	26679	1.75461	0.0169941	19.1299	2.85288	0.0115663	18.5402	1.0175	0.0166606	5.89351	1.03396	0.0054909	5.28571
BATF2	11	6	9101	1.73437	0.0188272	2.11169	2.7852	0.0115076	2.16071	1.19236	0.0154232	0.675325	1.27125	0.0299806	0.642857
B3GALNT1	3	11	21490	1.74389	0.019042	3.38442	2.45637	0.0236225	3.06696	1.15483	0.00389831	0.906494	1.2359	0.00609782	0.767857
PCED1B	12	221	157061	1.62017	0.0252652	66.7532	2.91911	0.003143	61.6696	1.31874	0.00816125	19.3818	1.49533	0.00481743	17.4821
STK10	5	89	146273	1.62341	0.0254827	26.161	2.87192	0.00322871	25.692	1.2273	0.0186426	6.72468	1.43438	0.0101714	5.55357
SRPRB	3	30	37460	1.68266	0.0273543	9.86494	2.26635	0.0228537	9.83482	1.1233	0.0165139	2.33506	1.14314	0.0450349	2.51339
TGFB3	14	6	24951	1.12894	0.0306324	1.41558	1.28128	0.0047983	1.29018	1.19271	0.0128508	0.335065	1.36614	0.00162621	0.339286
SNORD100	6	1	76	1.82337	0.0373813	0.303896	3.26031	0.0173886	0.299107	2.36713	0.0262295	0.0831169	5.58214	0.00209172	0.0758929
FLNB-AS1	3	1	8087	1.79072	0.0406209	0.345455	3.26105	0.0210845	0.334821	2.90496	0.00475031	0.0779221	8.35841	0.00022442	0.0669643
MRAS	3	76	57888	1.49061	0.0417558	22.8182	2.67971	0.00278078	24.6116	1.01425	0.041185	6.34545	1.02168	0.016577	6.45089
EP300	22	75	87468	1.73675	0.042287	23.4104	2.50409	0.0391935	22.6875	1.02147	0.00054082	6.44935	1.02241	0.0155757	6.20089
CCDC62	12	1	52872	1.7792	0.0450721	0.363636	6.42212	0.00140089	0.330357	2.04487	0.0390328	0.111688	4.96519	0.00353529	0.0982143
SNX9	6	19	121907	1.77496	0.0476425	5.64675	3.36161	0.0128123	5.75	1.06211	0.0392764	1.12987	1.12469	0.00601189	1.07143
MTUS2	13	654	481337	1.55542	0.0495329	197.021	2.33902	0.0169856	191.866	1.31669	0.041527	49.3922	1.85574	0.00194157	44.2321

## Sheet: Table_S8
Table S8. Top candidate variants at the LIMS1 locus with D-R mismatches associated with graft loss.
						All adjusteda (n = 385)			E-to-E adjusteda (n = 224)			All stratifiedb (n = 335)			E-to-E stratifiedb (n = 191)
rsID	Chromosome	Position (hg19)	Reference allele	Altanative allele	Location within LIMS1	Hazard ratio	P-value	Adjusted P-valuec	Hazard ratio	P-value	Adjusted P-valuec	Hazard ratio	P-value	Adjusted P-valuec	Hazard ratio	P-value	Adjusted P-valuec
rs10179040	2	109185781	A	C	intronic	2.49326	0.00415534	0.0350759	5.85959	0.00556657	0.0314174	2.6021	0.00520102	0.0390146	6.40847	0.00869977	0.0407096
rs10205370	2	109193507	A	G	intronic	3.30038	0.000423455	0.00419074	6.86752	0.00445725	0.0314174	3.68047	0.00030487	0.00301717	7.24623	0.00608366	0.0407096
rs7559347	2	109194066	C	T	intronic	3.30038	0.000423455	0.00419074	6.86752	0.00445725	0.0314174	3.68047	0.00030487	0.00301717	7.24623	0.00608366	0.0407096
rs12469775	2	109195412	T	A	intronic	3.30038	0.000423455	0.00419074	6.86752	0.00445725	0.0314174	3.68047	0.00030487	0.00301717	7.24623	0.00608366	0.0407096
rs1866187	2	109197247	C	T	intronic	3.30038	0.000423455	0.00419074	6.86752	0.00445725	0.0314174	3.68047	0.00030487	0.00301717	7.24623	0.00608366	0.0407096
rs56711588	2	109201345	C	T	intronic	2.80657	0.00155803	0.0139736	6.86752	0.00445725	0.0314174	2.9604	0.0020444	0.0183357	7.24623	0.00608366	0.0407096
rs3806527	2	109203105	G	T	intronic	3.30038	0.000423455	0.00419074	6.86752	0.00445725	0.0314174	3.68047	0.00030487	0.00301717	7.24623	0.00608366	0.0407096
rs12469750	2	109204334	G	C	intronic	3.30038	0.000423455	0.00419074	6.86752	0.00445725	0.0314174	3.68047	0.00030487	0.00301717	7.24623	0.00608366	0.0407096
rs12622759	2	109207749	T	G	intronic	3.30038	0.000423455	0.00419074	6.86752	0.00445725	0.0314174	3.68047	0.00030487	0.00301717	7.24623	0.00608366	0.0407096
rs10199284	2	109214664	G	A	intronic	3.31808	0.000383658	0.00419074	6.82437	0.00415402	0.0314174	3.68047	0.00030487	0.00301717	7.24623	0.00608366	0.0407096
rs12464522	2	109215670	T	C	intronic	3.30656	0.000414397	0.00419074	6.89869	0.00428815	0.0314174	3.68865	0.0002976	0.00301717	7.2707	0.00580763	0.0407096
rs2438272	2	109216161	G	T	intronic	3.6898	8.99e-05	0.00419074	6.78905	0.00360172	0.0314174	4.06941	7.05e-05	0.00301717	6.52558	0.00783252	0.0407096
rs144943547	2	109218418	TTCTA	-	intronic	3.30038	0.000423455	0.00419074	6.86752	0.00445725	0.0314174	3.68047	0.00030487	0.00301717	7.24623	0.00608366	0.0407096
rs13396405	2	109218582	T	C	intronic	3.30038	0.000423455	0.00419074	6.86752	0.00445725	0.0314174	3.68047	0.00030487	0.00301717	7.24623	0.00608366	0.0407096
rs6760957	2	109230389	A	G	intronic	3.30038	0.000423455	0.00419074	6.86752	0.00445725	0.0314174	3.68047	0.00030487	0.00301717	7.24623	0.00608366	0.0407096
rs35484769	2	109231556	TGG	-	intronic	3.37351	0.000308859	0.00419074	7.27493	0.00346184	0.0314174	3.77354	0.000209137	0.00301717	7.78249	0.00464022	0.0407096
rs6744135	2	109233079	C	T	intronic	3.30038	0.000423455	0.00419074	6.86752	0.00445725	0.0314174	3.68047	0.00030487	0.00301717	7.24623	0.00608366	0.0407096
rs8179687	2	109240353	C	T	intronic	3.30038	0.000423455	0.00419074	6.86752	0.00445725	0.0314174	3.68047	0.00030487	0.00301717	7.24623	0.00608366	0.0407096
rs4676203	2	109246363	T	C	intronic	3.30038	0.000423455	0.00419074	6.86752	0.00445725	0.0314174	3.68047	0.00030487	0.00301717	7.24623	0.00608366	0.0407096
rs12464601	2	109259688	G	A	intronic	3.39494	0.000306359	0.00419074	6.86752	0.00445725	0.0314174	3.68047	0.00030487	0.00301717	7.24623	0.00608366	0.0407096
rs59946778	2	109260147	G	A	intronic	3.30038	0.000423455	0.00419074	6.86752	0.00445725	0.0314174	3.68047	0.00030487	0.00301717	7.24623	0.00608366	0.0407096
rs10170690	2	109260259	C	T	intronic	3.30038	0.000423455	0.00419074	6.86752	0.00445725	0.0314174	3.68047	0.00030487	0.00301717	7.24623	0.00608366	0.0407096
rs62149924	2	109261984	A	G	intronic	3.30038	0.000423455	0.00419074	6.86752	0.00445725	0.0314174	3.68047	0.00030487	0.00301717	7.24623	0.00608366	0.0407096
rs7574800	2	109263322	C	T	intronic	3.30568	0.000413001	0.00419074	6.84783	0.0043893	0.0314174	3.68047	0.00030487	0.00301717	7.24623	0.00608366	0.0407096
rs61547788	2	109265417	G	A	intronic	3.30038	0.000423455	0.00419074	6.86752	0.00445725	0.0314174	3.68047	0.00030487	0.00301717	7.24623	0.00608366	0.0407096
rs4012003	2	109269466	G	T	intronic	3.25997	0.000477626	0.00456929	6.54122	0.00527427	0.0314174	3.63398	0.000342308	0.00327474	6.97264	0.00681366	0.0407096
rs74449419	2	109270046	C	T	intronic	3.34739	0.000358475	0.00419074	6.54122	0.00527427	0.0314174	3.77274	0.000229124	0.00301717	6.97264	0.00681366	0.0407096
rs200106875	2	109270833	C	G	intronic	3.43947	0.00026401	0.00419074	6.86752	0.00445725	0.0314174	3.68047	0.00030487	0.00301717	7.24623	0.00608366	0.0407096
rs58564286	2	109276866	C	T	intronic	2.39729	0.00743635	0.0403411	6.86752	0.00445725	0.0314174	2.55231	0.00693878	0.0390146	7.24623	0.00608366	0.0407096
rs12053417	2	109281296	G	T	intronic	2.46995	0.00474354	0.0378166	5.48963	0.00573069	0.0314174	2.64934	0.00429054	0.034907	6.23762	0.00705781	0.0407096
a: Adjusted by HLA mismatch score, induction therapy, donor status, and rs893403.
b: Excluding D-R pairs with rs893403 risk mismatch (donor with AA or AG genotype and recipient with GG genotype).
c: Adjusted p-calues for multiple hypothesis testing with Benjamini-Hochberg procedure.

## Sheet: Table_S13
Table S11. GCC2 expression was associated with SNP rs893403 and the haplotype genotype in multiple blood cell types from healthy individuals in the DICE data.
		SNP rs893403		Haplotype
Cell type	Sample size	GCC2 ranka	P-valueb	GCC2 ranka	P-valueb
Naïve TREG cells	89	1	3.45868e-13	1	7.92e-08
Naïve CD8+ T cells	89	1	2.58e-10	1	1.4316e-05
Naïve CD4+ T cells	88	1	1.72712e-08	1	1.73821e-06
Naïve B cells	91	1	2.69918e-09	1	1.14574e-05
Classical monocytes	91	1	2.65641e-12	1	6.76992e-05
TH1/17 cells	88	1	2.39657e-11	2	8.1757e-05
Non-classical monocytes	90	1	4.57609e-11	3	0.000226594
TH17 cells	89	1	1.06e-10	2	6.24e-05
TH2 cells	89	2	4.22454e-11	2	0.000112581
Memory TREG cells	89	2	5.0078e-08	2	1.28e-05
TFH cells	89	2	2.83878e-08	2	0.000169516
TH1 cells	82	2	2.66479e-06	9	0.0017188
CD56dimCD16+ NK cells	90	1	5.99413e-07	17	0.000182353
Activated naïve CD8+ T cells	88	218	0.008	881	0.06
Activated naïve CD4+ T cells	89	4603	0.33	3553	0.29
a: Rank based on p-value from association test, where additive model of genotype was used in linear regression adjusting for age, gender, and race.
b: Nominal p-value from associaiton test. Bolded values refers to Benjamini-Hochberg adjusted p-value < 0.05.

## Sheet: Table_S14
Table S12. List of SNPs in high LD with SNP rs893403 and located at peak regions of the LIMS1 locus in the kidney scATACseq data.
								Peak found (1) or not found (0) in single cell-ATAC-seq data of kidney cells
rsID	Genomic coordinate (hg19)	Alleles	MAF	R2	Correlated Alleles	RegulomeDB Score	Gene	Endothelial	Podocyte	Proximal Tubule (PCT)	Loop-of-Henle (LOH)	Distal tubule (DCT)	Collecting duct Principal cell (CDPC)	Collecting duct Intercalated cell (CDIC)	Immune cell
rs893403	chr2:109222736	G/A	0.3111	1	G=G,A=A	1f	LIMS1	0	0	0	1	0	0	1	0
rs2460944	chr2:109066344	G/A	0.3119	0.9576	G=G,A=A	1d	GCC2	1	1	1	1	1	1	1	1
rs10084199	chr2:109150714	T/C	0.3299	0.9121	G=T,A=C	2b	LIMS1	1	1	1	1	1	1	1	1
rs826691	chr2:109249499	G/A	0.3103	0.9944	G=A,A=G	2b	LIMS1	0	1	1	1	1	1	1	0
rs1370592	chr2:109210960	G/C	0.3107	0.9963	G=G,A=C	2b	LIMS1	0	0	0	0	0	0	1	1
rs2718722	chr2:109196782	A/T	0.3107	0.9926	G=A,A=T	2c	LIMS1	0	0	1	0	0	0	0	0
rs2718740	chr2:109158237	A/G	0.3121	0.9898	G=A,A=G	3a	LIMS1	1	0	1	0	0	0	1	0

## Sheet: Table_S15
Table S13. List of SNPs in high LD with the haplotype and located at peak regions of the LIMS1 locus the scATACseq data.
								Peak found (1) or not found (0) in single cell-ATAC-Seq of Kidney cells
RS_ID	Genomic coordinate (hg19)	Alleles	MAF	R2	Correlated_Alleles	RegulomeDB score	Gene	Endothelial	Podocyte	Proximal Tubule (PCT)	Loop-of-Henle (LOH)	Distal tubule (DCT)	Collecting duct Principal cell (CDPC)	Collecting duct Intercalated cell (CDIC)	Immune cell
rs12622759	chr2:109207749	T/G	0.4928	1	C=T,T=G	2b	LIMS1	0	0	0	0	0	0	0	1
rs4012003	chr2:109269466	G/T	0.4922	0.9944	C=G,T=T	3a	LIMS1	0	0	0	0	0	0	0	1
