# Supplementary material for: Multiscale genetic architecture of donor-recipient differences reveals intronic LIMS1 mismatches associated with kidney transplant survival
Source: J Clin Invest. 2023 Nov 1;133(21):e170420. doi: 10.1172/JCI170420 (PMC10617779; doi:10.1172/JCI170420)
Supplement: Supporting data values [file jci-133-170420-s168.xlsx]

## Sheet: Figure2A-B
Genome-wide mismatch among races in GoCAR cohort.
	pIBD	Genome-wide mismatch (IQR normalized)	Simplify	Category
12351Rb	0	6.70876	E -> H	Inter ancestry
12398Rb	0.0475	5.97581	E -> E	Intra ancestry
12598Rb	0	6.94188	E -> AA	Inter ancestry
12648Rb	0.5382	3.28905	E -> E	Intra ancestry
12758Rb	0	5.94732	H -> H	Intra ancestry
12759Rb	0.0653	6.10303	E -> E	Intra ancestry
12773Rb	0.0258	6.15797	H -> H	Intra ancestry
12836Rb	0.048	6.09077	E -> E	Intra ancestry
12837Rb	0.577	3.0827	E -> E	Intra ancestry
12838Rb	0.0482	6.05086	E -> E	Intra ancestry
12839Rb	0.0062	8.75783	AA -> AA	Intra ancestry
12840Rb	0	6.03378	E -> E	Intra ancestry
12886Rb	0.0757	8.49159	AA -> AA	Intra ancestry
12965Rb	0.5	4.88501	AA -> AA	Intra ancestry
13050Rb	0	6.95155	E -> AA	Inter ancestry
13197Rb	0.5201	3.71967	E -> E	Intra ancestry
13373Rb	0.0371	6.1973	E -> E	Intra ancestry
13747Rb	0.0415	6.02494	E -> E	Intra ancestry
14027Rb	0.5125	5.27213	AA -> AA	Intra ancestry
14028Rb	0.0526	6.04575	E -> E	Intra ancestry
14029Rb	0.0412	6.04896	E -> E	Intra ancestry
14051Rb	0.0519	6.0979	E -> E	Intra ancestry
14128Rb	0.52	3.70235	E -> E	Intra ancestry
14130Rb	0	7.31826	H -> AA	Inter ancestry
14193Rb	0	6.40388	E -> H	Inter ancestry
14212Rb	0.5583	3.41579	A -> A	Intra ancestry
14221Rb	0.0417	6.01616	E -> E	Intra ancestry
14222Rb	0.0332	6.14404	E -> E	Intra ancestry
14270Rb	0.047	6.00602	E -> E	Intra ancestry
14307Rb	0.0417	6.12973	E -> E	Intra ancestry
14314Rb	0	6.93066	E -> A	Inter ancestry
14607Rb	0.5204	3.68697	E -> E	Intra ancestry
14608Rb	0.0447	6.01176	E -> E	Intra ancestry
14700Rb	0.0444	6.06457	E -> E	Intra ancestry
14768Rb	0.0489	6.06708	E -> E	Intra ancestry
14912Rb	0.5327	3.37628	E -> E	Intra ancestry
14937Rb	0.2911	4.94751	H -> H	Intra ancestry
15058Rb	0	6.26602	E -> E	Intra ancestry
15098Rb	0.5363	3.24573	E -> E	Intra ancestry
15100Rb	0.4664	3.78367	E -> E	Intra ancestry
15197Rb	0	6.12501	E -> E	Intra ancestry
15225Rb	0	7.43821	E -> AA	Inter ancestry
15497Rb	0.0489	6.06805	E -> E	Intra ancestry
15517Rb	0	6.72476	E -> AA	Inter ancestry
15531Rb	0.0442	6.17835	E -> E	Intra ancestry
15612Rb	0.0478	6.05564	E -> E	Intra ancestry
15725Rb	0	8.41712	H -> H	Intra ancestry
15762Rb	0	7.4067	E -> AA	Inter ancestry
15849Rb	0	7.30856	H -> H	Intra ancestry
16058Rb	0.0451	6.08803	E -> E	Intra ancestry
16220Rb	0.0502	6.03137	E -> E	Intra ancestry
16300Rb	0	6.99008	A -> AA	Inter ancestry
16373Rb	0	7.23342	E -> AA	Inter ancestry
16573Rb	0.0412	6.03878	E -> E	Intra ancestry
16637Rb	0	6.67366	H -> H	Intra ancestry
16880Rb	0.043	6.08165	E -> E	Intra ancestry
16956Rb	0.6027	2.86286	H -> H	Intra ancestry
16991Rb	0.5205	4.18901	H -> H	Intra ancestry
17118Rb	0.5015	3.6052	E -> E	Intra ancestry
17149Rb	0.5175	3.70388	E -> E	Intra ancestry
17186Rb	0.0468	5.98267	E -> E	Intra ancestry
17424Rb	0.0405	5.98254	E -> E	Intra ancestry
17674Rb	0.5284	3.19274	E -> E	Intra ancestry
17741Rb	0.0468	6.0863	E -> E	Intra ancestry
17857Rb	0.0471	5.99722	E -> E	Intra ancestry
17876Rb	0.4683	3.74125	E -> E	Intra ancestry
18016Rb	0.523	3.67666	E -> E	Intra ancestry
18023Rb	0.527	3.63908	E -> E	Intra ancestry
18302Rb	0.0551	6.10161	E -> E	Intra ancestry
18361Rb	0.0476	6.03754	E -> E	Intra ancestry
18399Rb	0	6.30717	E -> H	Inter ancestry
18437Rb	0.0109	8.76797	AA -> AA	Intra ancestry
18438Rb	0	7.40644	H -> AA	Inter ancestry
18463Rb	0.1142	5.63831	H -> H	Intra ancestry
18494Rb	0.049	6.08815	E -> E	Intra ancestry
18557Rb	0.0084	8.72752	AA -> AA	Intra ancestry
18673Rb	0.1188	5.56963	A -> A	Intra ancestry
18690Rb	0.0553	6.121	E -> E	Intra ancestry
18704Rb	0.5283	4.37581	AA -> AA	Intra ancestry
18733Rb	0.5297	3.17314	E -> E	Intra ancestry
18773Rb	0.5546	3.12193	E -> E	Intra ancestry
18775Rb	0.0433	6.04623	E -> E	Intra ancestry
18776Rb	0.5246	3.74095	E -> E	Intra ancestry
18803Rb	0.0437	6.05147	E -> E	Intra ancestry
19042Rb	0.0483	6.04468	E -> E	Intra ancestry
19085Rb	0.044	6.11256	E -> E	Intra ancestry
19151Rb	0	8.99577	H -> H	Intra ancestry
19210Rb	0.5769	2.99128	E -> E	Intra ancestry
19338Rb	0.0444	5.99258	E -> E	Intra ancestry
19475Rb	0.542	3.41689	H -> H	Intra ancestry
19685Rb	0	7.55639	H -> H	Intra ancestry
19769Rb	0.0476	5.99224	E -> E	Intra ancestry
19792Rb	0.5541	3.11888	E -> E	Intra ancestry
19839Rb	0.5205	3.70841	E -> E	Intra ancestry
19884Rb	0	7.35091	E -> AA	Inter ancestry
19996Rb	0	7.32028	E -> AA	Inter ancestry
20066Rb	0.5195	4.70953	AA -> AA	Intra ancestry
20212Rb	0.0434	6.05212	E -> E	Intra ancestry
20250Rb	0	8.11779	H -> E	Inter ancestry
20325Rb	0.036	6.17968	E -> E	Intra ancestry
20508Rb	0.5246	3.60632	E -> E	Intra ancestry
20593Rb	0	8.98247	AA -> H	Inter ancestry
20616Rb	0	6.39034	E -> H	Inter ancestry
20741Rb	0.5475	3.34336	H -> H	Intra ancestry
20787Rb	0	6.69809	E -> AA	Inter ancestry
20800Rb	0.524	3.71378	E -> E	Intra ancestry
20810Rb	0.0339	6.21557	H -> H	Intra ancestry
20920Rb	0	10.5056	AA -> A	Inter ancestry
20943Rb	0.1459	5.61821	H -> H	Intra ancestry
21008Rb	0.0422	6.05741	E -> E	Intra ancestry
21029Rb	0	6.49798	E -> H	Inter ancestry
21037Rb	0.0345	6.3424	H -> H	Intra ancestry
21063Rb	0.0318	6.09146	E -> E	Intra ancestry
21300Rb	0.0293	6.08789	E -> H	Inter ancestry
21336Rb	0.5125	3.41728	E -> E	Intra ancestry
21504Rb	0.0419	6.0959	E -> E	Intra ancestry
21564Rb	0.5234	3.67933	E -> E	Intra ancestry
21584Rb	0.5472	3.23039	E -> E	Intra ancestry
21624Rb	0.0238	6.12942	E -> E	Intra ancestry
21682Rb	0.2572	7.11046	AA -> AA	Intra ancestry
21713Rb	0	7.0106	E -> A	Inter ancestry
21760Rb	0.5227	3.67754	E -> E	Intra ancestry
21968Rb	0	6.21934	E -> H	Inter ancestry
21990Rb	0.0464	5.99028	E -> E	Intra ancestry
22037Rb	0.4545	3.80147	E -> E	Intra ancestry
22255Rb	0	7.10731	H -> AA	Inter ancestry
22394Rb	0.0444	6.07145	E -> E	Intra ancestry
22526Rb	0	7.32249	H -> AA	Inter ancestry
22830Rb	0.0505	6.15894	E -> E	Intra ancestry
22941Rb	0	7.61599	H -> H	Intra ancestry
22985Rb	0.5222	3.6736	E -> E	Intra ancestry
22987Rb	0	10.4729	AA -> E	Inter ancestry
23000Rb	0.0434	6.16913	E -> E	Intra ancestry
23040Rb	0.5	5.00158	AA -> AA	Intra ancestry
23175Rb	0.3895	4.12646	E -> E	Intra ancestry
23248Rb	0.5066	3.78027	H -> H	Intra ancestry
23262Rb	0.5152	3.45091	E -> E	Intra ancestry
23316Rb	0	6.45222	E -> H	Inter ancestry
24536Rb	0.5208	3.67385	E -> E	Intra ancestry
24626Rb	0.0379	6.08777	E -> E	Intra ancestry
24676Rb	0	6.51245	E -> E	Intra ancestry
24686Rb	0.5436	3.12628	E -> E	Intra ancestry
24797Rb	0	7.16559	H -> E	Inter ancestry
25131Rb	0.4784	3.71319	E -> E	Intra ancestry
25210Rb	0.0384	6.05668	E -> E	Intra ancestry
25212Rb	0.0387	6.08093	E -> E	Intra ancestry
25271Rb	0.199	5.26383	E -> E	Intra ancestry
25273Rb	0.4975	5.12934	AA -> AA	Intra ancestry
25283Rb	0.4237	3.95782	E -> E	Intra ancestry
25878Rb	0.0424	6.04089	E -> E	Intra ancestry
26024Rb	0.0475	6.01975	E -> E	Intra ancestry
26129Rb	0.0453	6.0374	E -> E	Intra ancestry
26130Rb	0	7.00514	E -> A	Inter ancestry
26150Rb	0.5235	3.67374	E -> E	Intra ancestry
26166Rb	0.04	6.20392	H -> H	Intra ancestry
26240Rb	0	8.79903	AA -> AA	Intra ancestry
26297Rb	0.0431	6.08587	E -> E	Intra ancestry
26359Rb	0.0197	8.80774	AA -> AA	Intra ancestry
26417Rb	0	6.31508	H -> E	Inter ancestry
26432Rb	0.0418	6.01457	E -> E	Intra ancestry
26525Rb	0.0365	6.05043	E -> H	Inter ancestry
26526Rb	0.0334	6.0986	E -> E	Intra ancestry
26633Rb	0.3056	4.54874	E -> E	Intra ancestry
26634Rb	0.0388	6.16895	E -> E	Intra ancestry
26670Rb	0.0473	5.95724	E -> E	Intra ancestry
26747Rb	0.0446	6.14738	E -> E	Intra ancestry
26816Rb	0.5303	3.29769	E -> E	Intra ancestry
26823Rb	0.0435	6.06466	E -> E	Intra ancestry
26945Rb	0.0408	6.12117	E -> E	Intra ancestry
26946Rb	0.1636	5.39541	E -> E	Intra ancestry
27107Rb	0	7.23798	E -> AA	Inter ancestry
27109Rb	0	7.38455	E -> AA	Inter ancestry
27224Rb	0.0513	6.05971	E -> E	Intra ancestry
27227Rb	0.0446	6.05532	E -> E	Intra ancestry
27230Rb	0.0571	6.06387	E -> E	Intra ancestry
27250Rb	0	7.34245	E -> AA	Inter ancestry
27306Rb	0	6.47899	E -> H	Inter ancestry
27365Rb	0	6.98544	E -> AA	Inter ancestry
27398Rb	0.0447	6.05949	E -> E	Intra ancestry
27533Rb	0.049	5.91872	E -> E	Intra ancestry
27853Rb	0.5042	3.83795	E -> E	Intra ancestry
27863Rb	0.5173	3.7428	E -> E	Intra ancestry
27985Rb	0.0445	6.05684	E -> E	Intra ancestry
28104Rb	0.0397	6.11651	E -> E	Intra ancestry
28131Rb	0	8.39906	AA -> AA	Intra ancestry
28211Rb	0.0405	6.10968	E -> E	Intra ancestry
28214Rb	0.1562	5.51245	E -> E	Intra ancestry
28439Rb	0.5	4.54992	H -> H	Intra ancestry
28445Rb	0.5219	3.68912	E -> E	Intra ancestry
28451Rb	0.0429	6.10885	E -> E	Intra ancestry
28534Rb	0.0368	6.14581	E -> H	Inter ancestry
28655Rb	0.0511	6.18184	E -> E	Intra ancestry
28899Rb	0.0483	6.08277	E -> E	Intra ancestry
28900Rb	0.045	6.07127	E -> E	Intra ancestry
28901Rb	0.048	6.04002	E -> E	Intra ancestry
28942Rb	0.4768	3.80307	E -> E	Intra ancestry
28945Rb	0.0457	6.04558	E -> E	Intra ancestry
28992Rb	0.0433	6.09742	E -> E	Intra ancestry
29043Rb	0.5454	3.52219	H -> H	Intra ancestry
29045Rb	0.5365	3.14091	E -> E	Intra ancestry
29078Rb	0	8.79388	AA -> AA	Intra ancestry
29221Rb	0	6.55329	E -> H	Inter ancestry
29561Rb	0.5223	3.64042	E -> E	Intra ancestry
29719Rb	0	8.37614	AA -> AA	Intra ancestry
29753Rb	0.2309	5.09184	E -> E	Intra ancestry
29757Rb	0	6.40202	E -> H	Inter ancestry
29848Rb	0.5243	3.60659	E -> E	Intra ancestry
29987Rb	0.5218	3.69971	E -> E	Intra ancestry
30001Rb	0.0414	6.0658	E -> E	Intra ancestry
30002Rb	0.0551	6.23106	H -> H	Intra ancestry
30009Rb	0.0407	6.10063	E -> E	Intra ancestry
30099Rb	0.0381	5.98943	E -> E	Intra ancestry
30106Rb	0.0386	6.09313	E -> E	Intra ancestry
30180Rb	0.2148	7.20241	AA -> AA	Intra ancestry
30468Rb	0	10.3611	AA -> E	Inter ancestry
30552Rb	0	6.18736	E -> H	Inter ancestry
30608Rb	0.0517	6.05165	E -> E	Intra ancestry
30609Rb	0.0426	5.98461	E -> E	Intra ancestry
30621Rb	0	8.24547	H -> AA	Inter ancestry
30765Rb	0.5407	3.27481	E -> E	Intra ancestry
30991Rb	0	6.75533	H -> AA	Inter ancestry
31090Rb	0	8.23907	H -> AA	Inter ancestry
31185Rb	0	7.43773	E -> AA	Inter ancestry
31410Rb	0.5766	2.98744	E -> E	Intra ancestry
31460Rb	0	6.13573	E -> H	Inter ancestry
32115Rb	0	6.70362	H -> E	Inter ancestry
32116Rb	0	8.59206	AA -> AA	Intra ancestry
32440Rb	0	10.1055	AA -> H	Inter ancestry
32462Rb	0	9.94663	AA -> H	Inter ancestry
32502Rb	1	0.0264453	A -> A	Intra ancestry
32539Rb	0	7.05772	E -> AA	Inter ancestry
32565Rb	0	8.00182	H -> H	Intra ancestry
32758Rb	0.0427	6.10202	E -> E	Intra ancestry
32851Rb	0.4992	3.84154	H -> H	Intra ancestry
32882Rb	0.0418	6.06832	E -> E	Intra ancestry
32937Rb	0.5073	4.46646	AA -> AA	Intra ancestry
33263Rb	0.0307	6.16453	E -> E	Intra ancestry
33638Rb	0	6.80661	E -> AA	Inter ancestry
33908Rb	0	6.19379	E -> H	Inter ancestry
33951Rb	0.0415	6.19439	E -> E	Intra ancestry
34400Rb	0.0419	6.08903	E -> E	Intra ancestry
34441Rb	0.0393	6.12958	E -> E	Intra ancestry
34534Rb	0.0161	8.73978	AA -> AA	Intra ancestry
34536Rb	0.0364	6.06005	E -> E	Intra ancestry
34886Rb	0	6.38381	E -> E	Intra ancestry
35118Rb	0.0366	6.07677	E -> E	Intra ancestry
35131Rb	0	7.0335	E -> AA	Inter ancestry
35132Rb	0	7.0584	E -> AA	Inter ancestry
35189Rb	0.0388	6.08216	E -> E	Intra ancestry
35241Rb	0.5176	3.43807	E -> E	Intra ancestry
35268Rb	0	9.6852	AA -> H	Inter ancestry
35536Rb	0.0361	6.28407	H -> E	Inter ancestry
35540Rb	0.0141	8.6326	AA -> AA	Intra ancestry
35541Rb	0	7.57279	H -> AA	Inter ancestry
35682Rb	0	7.15863	E -> AA	Inter ancestry
35710Rb	0.0517	5.99102	E -> E	Intra ancestry
35715Rb	0	6.8345	E -> H	Inter ancestry
35772Rb	0	7.34338	H -> AA	Inter ancestry
35866Rb	0.0487	6.018	E -> E	Intra ancestry
35925Rb	0.0463	6.03821	E -> E	Intra ancestry
3600Rb	0	9.7889	AA -> H	Inter ancestry
36093Rb	0	6.13592	E -> H	Inter ancestry
36206Rb	0	7.14002	E -> AA	Inter ancestry
36244Rb	0.5194	3.09643	E -> H	Inter ancestry
36312Rb	0	7.39558	E -> AA	Inter ancestry
36313Rb	0.0407	6.03141	E -> E	Intra ancestry
36378Rb	0	6.37211	E -> H	Inter ancestry
36384Rb	0.0359	6.01301	E -> E	Intra ancestry
36454Rb	0	7.30582	E -> AA	Inter ancestry
3647Rb	0	6.5006	H -> H	Intra ancestry
36577Rb	0.0408	6.05163	E -> E	Intra ancestry
36682Rb	0.4665	3.77109	E -> E	Intra ancestry
36683Rb	0	7.23384	E -> AA	Inter ancestry
36716Rb	0	7.19162	E -> AA	Inter ancestry
36717Rb	0	7.5734	E -> AA	Inter ancestry
36787Rb	0.0472	6.12418	E -> E	Intra ancestry
36852Rb	0	6.58423	E -> H	Inter ancestry
36977Rb	0.0435	6.1105	E -> E	Intra ancestry
37141Rb	0	7.20545	H -> AA	Inter ancestry
37181Rb	0	7.12378	H -> AA	Inter ancestry
37228Rb	0	9.86731	AA -> H	Inter ancestry
37299Rb	0	8.55038	H -> E	Inter ancestry
37355Rb	0.1346	5.56443	E -> E	Intra ancestry
37357Rb	0.5194	3.68932	E -> E	Intra ancestry
37588Rb	0.0435	6.04948	E -> E	Intra ancestry
37782Rb	0	6.49618	H -> E	Inter ancestry
37843Rb	0	6.30281	E -> H	Inter ancestry
37898Rb	0	6.55144	A -> E	Inter ancestry
37973Rb	0.0389	6.0621	E -> E	Intra ancestry
38269Rb	0.5199	3.73589	E -> E	Intra ancestry
38480Rb	0.5195	3.69109	E -> E	Intra ancestry
38655Rb	0.0182	8.52509	AA -> AA	Intra ancestry
38853Rb	0.0375	6.15017	H -> H	Intra ancestry
39028Rb	0	7.30569	H -> AA	Inter ancestry
39219Rb	0.0498	6.05229	E -> E	Intra ancestry
39362Rb	0	7.18727	E -> AA	Inter ancestry
39398Rb	0.0458	6.13832	E -> E	Intra ancestry
39437Rb	0.0765	5.95331	H -> H	Intra ancestry
39548Rb	0.509	3.69186	E -> E	Intra ancestry
39662Rb	0	7.08731	E -> AA	Inter ancestry
39916Rb	0.046	6.03395	E -> E	Intra ancestry
39976Rb	0.0373	6.15883	E -> E	Intra ancestry
40091Rb	0.0389	6.11593	E -> E	Intra ancestry
40423Rb	0	6.73741	H -> H	Intra ancestry
40985Rb	0.0468	6.12683	E -> E	Intra ancestry
41082Rb	0.0135	6.01542	E -> H	Inter ancestry
41240Rb	0.0401	6.17278	E -> E	Intra ancestry
41250Rb	0	7.15595	E -> AA	Inter ancestry
41626Rb	0.0362	5.97076	E -> E	Intra ancestry
41627Rb	0.0453	5.96076	E -> E	Intra ancestry
41645Rb	0.0336	6.14808	E -> E	Intra ancestry
41684Rb	0.0476	6.04217	E -> E	Intra ancestry
41848Rb	0.5576	3.25153	E -> E	Intra ancestry
42107Rb	0	6.40506	E -> H	Inter ancestry
42342Rb	0.0465	6.03817	E -> E	Intra ancestry
42456Rb	0	7.36639	E -> AA	Inter ancestry
42458Rb	0.5197	3.72647	E -> E	Intra ancestry
42777Rb	0.0361	6.07511	E -> E	Intra ancestry
42810Rb	0.0408	6.11893	E -> E	Intra ancestry
43144Rb	0.4873	3.73191	E -> E	Intra ancestry
43146Rb	0	7.04459	E -> A	Inter ancestry
43207Rb	0.0405	6.10561	E -> E	Intra ancestry
43312Rb	0.0512	5.91416	E -> E	Intra ancestry
43440Rb	0	7.20983	E -> AA	Inter ancestry
43535Rb	0	6.19637	E -> H	Inter ancestry
43980Rb	0.3094	4.76266	E -> E	Intra ancestry
44035Rb	0.0514	5.89685	E -> E	Intra ancestry
44056Rb	0	7.11386	E -> A	Inter ancestry
44124Rb	0	7.2395	E -> H	Inter ancestry
44125Rb	0.0483	6.01754	E -> E	Intra ancestry
44290Rb	0	7.14791	E -> AA	Inter ancestry
44629Rb	0.2873	4.79507	E -> E	Intra ancestry
44791Rb	0.0396	6.15173	E -> E	Intra ancestry
5647Rb	0	6.26313	H -> H	Intra ancestry
5889Rb	0.0382	5.90576	E -> E	Intra ancestry
6242Rb	0	7.36103	E -> A	Inter ancestry
6434Rb	0.5261	3.43693	E -> E	Intra ancestry
6542Rb	0.0462	6.10106	E -> E	Intra ancestry
6543Rb	0.524	3.74865	E -> E	Intra ancestry
6559Rb	0.0449	6.07721	E -> E	Intra ancestry
6579Rb	0.0449	5.98977	E -> E	Intra ancestry
6608Rb	0.0523	6.00253	E -> E	Intra ancestry
6634Rb	0.5195	3.70329	E -> E	Intra ancestry
6636Rb	0.0423	6.09548	E -> E	Intra ancestry
6637Rb	0.0488	6.07284	E -> E	Intra ancestry
6640Rb	0.4789	3.73565	E -> E	Intra ancestry
6641Rb	0.5241	3.61255	H -> H	Intra ancestry
6642Rb	0.0502	6.01864	E -> E	Intra ancestry
6643Rb	0.0421	6.00579	E -> E	Intra ancestry
6644Rb	0.5244	3.77707	E -> E	Intra ancestry
6645Rb	0.0454	6.03842	E -> E	Intra ancestry
6646Rb	0.0413	6.07183	E -> E	Intra ancestry
6647Rb	0.1176	5.51795	A -> A	Intra ancestry
6649Rb	0	6.06232	E -> H	Inter ancestry
6650Rb	0.5242	3.7152	E -> E	Intra ancestry
6651Rb	0.0384	6.18596	E -> E	Intra ancestry
6920Rb	0	7.18845	E -> AA	Inter ancestry
7145Rb	0	6.33704	E -> H	Inter ancestry
7147Rb	0.5217	3.68242	E -> E	Intra ancestry
7148Rb	0.5292	3.34936	E -> E	Intra ancestry
7149Rb	0	6.09739	E -> E	Intra ancestry
7164Rb	0.0476	6.10106	E -> E	Intra ancestry
7165Rb	0.0494	6.01544	E -> E	Intra ancestry
7215Rb	0.0429	6.02262	E -> H	Inter ancestry
7333Rb	0.521	3.71782	E -> E	Intra ancestry
7341Rb	0.0395	6.01804	E -> E	Intra ancestry
7386Rb	0	7.3791	H -> AA	Inter ancestry
7575Rb	0	7.07122	E -> AA	Inter ancestry
7709Rb	0.0491	6.04099	E -> E	Intra ancestry
7710Rb	0.5677	3.09578	A -> A	Intra ancestry
7876Rb	0.0438	6.05134	E -> E	Intra ancestry
7877Rb	0.055	6.07465	E -> E	Intra ancestry
7961Rb	0.0474	5.98978	E -> E	Intra ancestry
8193Rb	0.0478	6.02821	E -> E	Intra ancestry
8294Rb	0	6.08704	E -> H	Inter ancestry
8512Rb	0.5	5.22379	AA -> AA	Intra ancestry
8572Rb	0.1841	5.53095	E -> E	Intra ancestry
8608Rb	0.0503	6.10148	E -> E	Intra ancestry
8609Rb	0.0586	5.9989	E -> E	Intra ancestry
8624Rb	0.494	3.88417	H -> H	Intra ancestry
8877Rb	0.5358	3.75343	H -> A	Inter ancestry
8923Rb	0	10.1308	AA -> E	Inter ancestry
9171Rb	0.0509	5.95717	E -> E	Intra ancestry
9182Rb	0.5283	3.31888	E -> E	Intra ancestry
9246Rb	0.4952	3.48232	E -> E	Intra ancestry

## Sheet: Figure2C-D
Genome-wide among between races in CTOT cohort.
	pIBD	Genome-wide mismatch (IQR normalized)	Simplify	Category
2037	0.5325	1.18148	E -> E	Intra ancestry
18008	0.5377	1.17658	E -> E	Intra ancestry
18009	0.5	2.19123	AA -> AA	Intra ancestry
3012	0.5279	1.19814	E -> E	Intra ancestry
5011	0.5	2.22367	AA -> AA	Intra ancestry
5017	0.0661	2.03762	E -> E	Intra ancestry
3024	0	3.90114	AA -> AA	Intra ancestry
26003	0.5315	1.2323	E -> E	Intra ancestry
1012	0.0722	2.09173	E -> E	Intra ancestry
15025	0.5323	1.20495	E -> E	Intra ancestry
15011	0.2585	2.86578	AA -> AA	Intra ancestry
3049	0.5524	1.70949	AA -> AA	Intra ancestry
3021	0	3.89797	AA -> AA	Intra ancestry
5022	0	3.64773	AA -> AA	Intra ancestry
5065	0.0646	2.04614	E -> E	Intra ancestry
26001	0.5374	1.19009	E -> E	Intra ancestry
1034	0.4945	2.21839	AA -> AA	Intra ancestry
26002	0.0665	2.04564	E -> E	Intra ancestry
5024	0.0737	2.05477	E -> E	Intra ancestry
3041	0.5098	1.22123	E -> H	Inter ancestry
3011	0.4512	1.29539	E -> E	Intra ancestry
3031	0.5324	1.13809	E -> E	Intra ancestry
1026	0.5356	1.17473	E -> E	Intra ancestry
5064	0	2.44634	E -> AA	Inter ancestry
3056	0.5373	1.17626	E -> E	Intra ancestry
3050	0.0634	2.08898	E -> E	Intra ancestry
3034	0.5562	1.08944	E -> E	Intra ancestry
1001	0.065	2.04132	E -> E	Intra ancestry
3022	0.08	2.01852	E -> E	Intra ancestry
3054	0.0689	2.07253	E -> E	Intra ancestry
1028	0.0671	2.07429	E -> E	Intra ancestry
3040	0.5355	1.17716	E -> E	Intra ancestry
3051	0.0673	2.10503	E -> E	Intra ancestry
18006	0.5319	1.18506	E -> E	Intra ancestry
18001	0.0674	2.09244	E -> E	Intra ancestry
1004	0.0647	2.04629	E -> E	Intra ancestry
3048	0.5273	1.18488	E -> E	Intra ancestry
15029	0	2.32585	E -> AA	Inter ancestry
1024	0.0566	2.05789	E -> E	Intra ancestry
5031	0.0578	2.15908	E -> E	Intra ancestry
15012	0.0109	2.26964	H -> H	Intra ancestry
15006	0.5333	1.15513	H -> H	Intra ancestry
3057	0	2.5123	H -> H	Intra ancestry
15009	0.5	1.29012	H -> H	Intra ancestry
15003	0.4557	2.0126	H -> H	Intra ancestry
3027	0.04	3.13406	H -> H	Intra ancestry
3030	0	3.89401	AA -> H	Inter ancestry
3055	0.3088	2.77056	AA -> AA	Intra ancestry
5032	0	4.49377	AA -> E	Inter ancestry
5026	0	3.97355	AA -> AA	Intra ancestry
15007	0	3.85381	AA -> AA	Intra ancestry
15026	0.169	3.2998	AA -> AA	Intra ancestry
5040	0	3.99901	AA -> AA	Intra ancestry
3028	0.5	2.23814	AA -> AA	Intra ancestry
15019	0.5	2.28781	AA -> AA	Intra ancestry
15004	0.5	2.27199	AA -> AA	Intra ancestry
15008	0.2712	3.01188	AA -> AA	Intra ancestry
15015	0.5014	2.3608	AA -> AA	Intra ancestry
3004	0.5362	1.17861	E -> E	Intra ancestry
1009	0.0653	2.08684	E -> E	Intra ancestry
2003	0.0692	2.05326	E -> E	Intra ancestry
15002	0.0255	2.18521	H -> H	Intra ancestry
2023	0.524	1.15866	H -> H	Intra ancestry
2001	0.4747	1.24598	E -> E	Intra ancestry
2018	0.0792	2.0259	E -> E	Intra ancestry
2022	0.5651	1.11214	E -> E	Intra ancestry
2014	0.4999	1.20721	E -> E	Intra ancestry
2015	0.5316	1.17717	E -> E	Intra ancestry
2020	0.5122	1.1836	E -> E	Intra ancestry
2010	0.5351	1.19511	E -> E	Intra ancestry
2008	0.5341	1.07769	E -> E	Intra ancestry
15001	0.0716	2.03205	E -> E	Intra ancestry
2016	0.2615	1.61722	E -> E	Intra ancestry
2030	0.5077	1.20137	E -> E	Intra ancestry
2019	0.3135	1.57159	E -> E	Intra ancestry
2012	0.2839	1.6653	E -> E	Intra ancestry
2034	0.2877	1.66583	E -> E	Intra ancestry
2005	0.5358	1.17315	E -> E	Intra ancestry
2017	0.5331	1.16466	E -> E	Intra ancestry
2021	0.0681	2.04882	E -> E	Intra ancestry
2024	0.0686	2.01125	E -> E	Intra ancestry
3005	0.0668	2.10697	E -> E	Intra ancestry
15014	0.0676	2.11906	E -> E	Intra ancestry
15023	0.5302	1.16118	E -> E	Intra ancestry
15010	0.524	1.19908	E -> E	Intra ancestry
15016	0.0612	2.02524	E -> E	Intra ancestry
2013	0.5641	1.11949	H -> H	Intra ancestry
2031	0.5394	1.13577	A -> A	Intra ancestry
15017	0.5048	1.34172	H -> H	Intra ancestry
15013	0.0511	2.44928	H -> H	Intra ancestry
15005	0	2.68828	H -> H	Intra ancestry
15021	0	2.80781	H -> AA	Inter ancestry
1030	0	3.05624	H -> AA	Inter ancestry
5043	0	2.32966	E -> AA	Inter ancestry
1038	0.533	1.21524	E -> E	Intra ancestry
1006	0.4909	1.15863	E -> E	Intra ancestry
5010	0.5	2.25094	AA -> AA	Intra ancestry
18004	0	2.28993	E -> AA	Inter ancestry
1022	0.5349	1.18243	E -> E	Intra ancestry
1016	0.0685	2.02139	E -> E	Intra ancestry
1023	0.5157	1.88989	AA -> AA	Intra ancestry
5051	0.4961	1.92021	AA -> AA	Intra ancestry
1014	0.5948	0.951761	E -> E	Intra ancestry
5019	0.0678	2.08853	E -> E	Intra ancestry
5028	0.2813	2.90564	AA -> AA	Intra ancestry
3025	0.5	2.27339	AA -> AA	Intra ancestry
5039	0.5743	1.01081	E -> E	Intra ancestry
5025	0.5308	1.17517	E -> E	Intra ancestry
5058	0.5217	1.24343	E -> E	Intra ancestry
1050	0	2.29116	E -> AA	Inter ancestry
5029	0.2932	1.66109	E -> E	Intra ancestry
2038	0.5314	1.21234	E -> E	Intra ancestry
3046	0.5358	1.20393	E -> E	Intra ancestry
3017	0.537	1.16211	E -> E	Intra ancestry
3043	0.057	2.11314	E -> E	Intra ancestry
18002	0.3135	1.59194	E -> E	Intra ancestry
5041	0.5346	1.20522	E -> E	Intra ancestry
3037	0.5141	1.14537	E -> E	Intra ancestry
18012	0.5319	1.19145	E -> E	Intra ancestry
5002	0.6344	0.879452	E -> E	Intra ancestry
5038	0.0639	2.06828	E -> E	Intra ancestry
1013	0.0172	2.02122	E -> H	Inter ancestry
3036	0.0737	2.04702	E -> E	Intra ancestry
5044	0.5344	1.18961	E -> E	Intra ancestry
1019	0.0687	2.03987	E -> E	Intra ancestry
4007	0.0735	2.05151	E -> E	Intra ancestry
1017	0.0611	2.09344	E -> E	Intra ancestry
3014	0.5291	1.17987	E -> E	Intra ancestry
2026	0.461	1.31628	E -> E	Intra ancestry
1047	0.5314	1.22196	E -> E	Intra ancestry
1035	0.5636	1.07006	E -> E	Intra ancestry
18011	0.1333	1.99861	E -> E	Intra ancestry
5045	0.0756	2.00993	E -> E	Intra ancestry
4005	0.5433	1.0733	E -> E	Intra ancestry
2033	0.5623	1.13534	H -> H	Intra ancestry
2006	0.6201	0.899915	H -> H	Intra ancestry
1025	0	2.17579	H -> E	Inter ancestry
3013	0.5615	1.17476	H -> H	Intra ancestry
5034	0.5343	1.11668	A -> A	Intra ancestry
3032	0	2.32207	H -> E	Inter ancestry
2002	0.5134	1.24126	H -> H	Intra ancestry
2025	0.5076	1.28445	H -> H	Intra ancestry
5049	0.2414	2.08751	H -> H	Intra ancestry
1033	0	3.919	AA -> AA	Intra ancestry
3045	0.0123	3.89374	AA -> AA	Intra ancestry
15022	0.5391	2.02087	AA -> AA	Intra ancestry

## Sheet: FigureS4
IQR normalized D-R mismatch score within different genomic scopes in GoCAR.
	All	Exonic	Non-exonic	All-nsSNPs	nsSNPs - trSNPs	trSNPs
12351Rb	6.70876	5.75107	6.70554	6.71146	6.71289	5.04905
12398Rb	5.97581	5.18148	5.9725	5.97779	5.97876	4.67847
12598Rb	6.94188	6.04353	6.93785	6.94393	6.94455	5.72752
12648Rb	3.28905	2.95034	3.28649	3.28977	3.28984	2.84196
12758Rb	5.94732	5.00613	5.94517	5.95	5.95103	4.61308
12759Rb	6.10303	5.37339	6.09903	6.10471	6.10528	5.01907
12773Rb	6.15797	5.32986	6.15464	6.16029	6.16145	4.72207
12836Rb	6.09077	5.26242	6.08754	6.09289	6.09395	4.71935
12837Rb	3.0827	2.71735	3.08066	3.08346	3.08321	2.85014
12838Rb	6.05086	5.28265	6.04724	6.05268	6.05338	4.90191
12839Rb	8.75783	7.3832	8.75458	8.76162	8.76302	6.86921
12840Rb	6.03378	5.18087	6.03082	6.03605	6.03685	4.82289
12886Rb	8.49159	7.26977	8.48759	8.49456	8.4957	6.78474
12965Rb	4.88501	3.99387	4.88413	4.88818	4.88937	3.59401
13050Rb	6.95155	5.87615	6.94885	6.95457	6.95577	5.39782
13197Rb	3.71967	3.12262	3.71839	3.72153	3.72253	2.67575
13373Rb	6.1973	5.24218	6.19486	6.19962	6.20069	4.81471
13747Rb	6.02494	5.14163	6.02223	6.02736	6.02847	4.64033
14027Rb	5.27213	4.37216	5.27072	5.27504	5.27623	3.92643
14028Rb	6.04575	5.17658	6.0429	6.04793	6.04874	4.82834
14029Rb	6.04896	5.23053	6.04572	6.05091	6.05169	4.85014
14051Rb	6.0979	5.39792	6.09369	6.09988	6.10086	4.77384
14128Rb	3.70235	3.12446	3.70095	3.70372	3.70422	2.95368
14130Rb	7.31826	6.60086	7.31227	7.31971	7.32048	5.9673
14193Rb	6.40388	5.72594	6.39903	6.40531	6.40584	5.3079
14212Rb	3.41579	2.97977	3.41376	3.4171	3.4179	2.53134
14221Rb	6.01616	5.12508	6.01352	6.01832	6.01899	4.88556
14222Rb	6.14404	5.30963	6.14077	6.14578	6.14647	4.99183
14270Rb	6.00602	5.28817	6.00209	6.00782	6.00894	4.61308
14307Rb	6.12973	5.29736	6.12647	6.13171	6.1325	4.91553
14314Rb	6.93066	6.14715	6.92578	6.93199	6.93265	5.69482
14607Rb	3.68697	3.19742	3.68492	3.68831	3.68891	2.88556
14608Rb	6.01176	5.02943	6.00982	6.01427	6.01537	4.62943
14700Rb	6.06457	5.22011	6.0615	6.06665	6.06748	4.83379
14768Rb	6.06708	5.24464	6.06385	6.0692	6.0703	4.67847
14912Rb	3.37628	2.63397	3.37663	3.37886	3.3798	2.41144
14937Rb	4.94751	4.11833	4.94607	4.94955	4.9505	3.78474
15058Rb	6.26602	5.51012	6.26197	6.26787	6.26873	4.99183
15098Rb	3.24573	2.85162	3.24365	3.24682	3.24741	2.50409
15100Rb	3.78367	3.21091	3.7821	3.78509	3.78557	3.03815
15197Rb	6.12501	5.25628	6.12204	6.12698	6.12784	4.86649
15225Rb	7.43821	6.66094	7.43249	7.43965	7.44031	6.13896
15497Rb	6.06805	5.1496	6.06554	6.07047	6.07124	4.87466
15517Rb	6.72476	5.66401	6.7223	6.72762	6.72871	5.26158
15531Rb	6.17835	5.37707	6.17478	6.1803	6.18098	5.0218
15612Rb	6.05564	5.35561	6.0515	6.05727	6.05781	5
15725Rb	8.41712	7.1355	8.41369	8.42095	8.42244	6.51499
15762Rb	7.4067	6.33599	7.40326	7.40997	7.41132	5.70572
15849Rb	7.30856	6.61987	7.30237	7.30862	7.30864	6.40327
16058Rb	6.08803	5.28755	6.0846	6.09006	6.09079	4.91281
16220Rb	6.03137	5.13795	6.02872	6.03369	6.03474	4.67575
16300Rb	6.99008	6.07848	6.98608	6.99246	6.9933	5.64033
16373Rb	7.23342	6.29982	7.22921	7.23574	7.23682	5.7139
16573Rb	6.03878	5.25628	6.03529	6.0408	6.04168	4.78747
16637Rb	6.67366	5.7057	6.67058	6.67627	6.67747	5.15259
16880Rb	6.08165	5.31392	6.07798	6.08345	6.084	5.0109
16956Rb	2.86286	2.45248	2.8615	2.8641	2.86466	2.18801
16991Rb	4.18901	3.38627	4.18855	4.19128	4.19191	3.3079
17118Rb	3.6052	3.16616	3.6029	3.60615	3.60653	2.94278
17149Rb	3.70388	3.16186	3.7022	3.70535	3.70605	2.83924
17186Rb	5.98267	5.18639	5.97937	5.98493	5.98613	4.55041
17424Rb	5.98254	5.10239	5.97987	5.98479	5.98603	4.52044
17674Rb	3.19274	3.10852	3.1884	3.19259	3.19269	2.73842
17741Rb	6.0863	5.1496	6.08389	6.0887	6.08962	4.80109
17857Rb	5.99722	5.18823	5.99399	5.99898	5.99997	4.68392
17876Rb	3.74125	3.2802	3.7389	3.74253	3.74295	3.03815
18016Rb	3.67666	3.12201	3.67512	3.67805	3.67875	2.81471
18023Rb	3.63908	3.01165	3.63816	3.6409	3.64165	2.74932
18302Rb	6.10161	5.18271	6.09905	6.10391	6.10458	4.96185
18361Rb	6.03754	5.32679	6.0335	6.03906	6.03953	5.0218
18399Rb	6.30717	5.46229	6.30373	6.30959	6.31092	4.75477
18437Rb	8.76797	7.66769	8.76262	8.77079	8.77189	7.0545
18438Rb	7.40644	6.44758	7.40215	7.40893	7.40987	5.95095
18463Rb	5.63831	4.79093	5.63593	5.6409	5.64189	4.37057
18494Rb	6.08815	5.21091	6.08529	6.09033	6.09124	4.80926
18557Rb	8.72752	7.38933	8.72404	8.73183	8.73373	6.54768
18673Rb	5.56963	4.75966	5.56707	5.57236	5.57368	4.11444
18690Rb	6.121	5.17167	6.11864	6.12336	6.1244	4.76022
18704Rb	4.37581	3.53832	4.37532	4.37846	4.37959	3.18256
18733Rb	3.17314	2.93501	3.17	3.17323	3.17289	2.98638
18773Rb	3.12193	2.56836	3.12125	3.12347	3.12399	2.43869
18775Rb	6.04623	5.32495	6.04226	6.04803	6.04874	4.89101
18776Rb	3.74095	3.21398	3.73911	3.74233	3.7429	2.95095
18803Rb	6.05147	5.20723	6.04842	6.05342	6.05447	4.69482
19042Rb	6.04468	5.1447	6.04206	6.04713	6.04816	4.70027
19085Rb	6.11256	5.32802	6.10896	6.11471	6.11567	4.80381
19151Rb	8.99577	7.5794	8.99246	8.99995	9.00159	6.9346
19210Rb	2.99128	2.56284	2.98986	2.99249	2.99316	2.22888
19338Rb	5.99258	5.15205	5.9896	5.99429	5.99503	4.82289
19475Rb	3.41689	2.78173	3.41637	3.41858	3.41963	2.38147
19685Rb	7.55639	6.62968	7.55162	7.55866	7.55982	5.95095
19769Rb	5.99224	5.39669	5.9874	5.9935	5.99401	4.9564
19792Rb	3.11888	2.50828	3.11864	3.12086	3.12177	2.20708
19839Rb	3.70841	3.10975	3.70715	3.71022	3.71078	2.92371
19884Rb	7.35091	6.26732	7.34764	7.35377	7.3548	5.84741
19996Rb	7.32028	6.37768	7.316	7.32257	7.32336	5.96458
20066Rb	4.70953	4.08032	4.70694	4.71109	4.71171	3.77112
20212Rb	6.05212	5.26242	6.04866	6.05454	6.05567	4.64578
20250Rb	8.11779	7.21827	8.11194	8.11942	8.12012	6.71662
20325Rb	6.17968	5.355	6.17628	6.18162	6.18256	4.86921
20508Rb	3.60632	3.13857	3.60423	3.60747	3.60815	2.76022
20593Rb	8.98247	7.66094	8.97847	8.98611	8.98783	6.87466
20616Rb	6.39034	5.69283	6.38565	6.39144	6.39205	5.24796
20741Rb	3.34336	3.07541	3.34017	3.34392	3.34484	2.39237
20787Rb	6.69809	5.9393	6.69339	6.69997	6.70067	5.46866
20800Rb	3.71378	3.11649	3.71251	3.71563	3.71651	2.74659
20810Rb	6.21557	5.4114	6.21197	6.21809	6.21926	4.76839
20920Rb	10.5056	8.9908	10.5007	10.5103	10.5124	8
20943Rb	5.61821	4.79706	5.61567	5.62019	5.62134	4.25886
21008Rb	6.05741	5.27652	6.05387	6.05936	6.05988	5.0109
21029Rb	6.49798	5.56223	6.49493	6.50053	6.50159	5.07902
21037Rb	6.3424	5.38688	6.33974	6.34508	6.34621	4.90191
21063Rb	6.09146	5.27529	6.08814	6.09339	6.09413	4.90736
21300Rb	6.08789	5.22072	6.08496	6.09031	6.09124	4.79564
21336Rb	3.41728	2.84856	3.41626	3.41894	3.41931	2.78474
21504Rb	6.0959	5.35193	6.09202	6.09737	6.09768	5.16349
21564Rb	3.67933	3.1496	3.67761	3.68087	3.68166	2.76567
21584Rb	3.23039	2.57756	3.23029	3.23263	3.2335	2.32425
21624Rb	6.12942	5.39975	6.12538	6.13126	6.13199	4.95368
21682Rb	7.11046	5.90435	7.1085	7.1137	7.11494	5.51226
21713Rb	7.0106	6.10668	7.0065	7.01311	7.01461	5.2752
21760Rb	3.67754	3.04782	3.67657	3.67916	3.67988	2.80109
21968Rb	6.21934	5.43409	6.21559	6.22113	6.22135	5.33243
21990Rb	5.99028	5.12569	5.98748	5.99232	5.99366	4.47139
22037Rb	3.80147	3.42551	3.79838	3.80153	3.80159	3.30518
22255Rb	7.10731	6.14838	7.10349	7.10996	7.11082	5.73297
22394Rb	6.07145	5.45064	6.06668	6.07239	6.07276	5.11172
22526Rb	7.32249	6.34519	7.31847	7.32543	7.32672	5.66757
22830Rb	6.15894	5.36235	6.15536	6.16084	6.16165	4.93188
22941Rb	7.61599	6.55794	7.61213	7.61914	7.6206	5.82834
22985Rb	3.6736	3.16861	3.6717	3.67483	3.67536	2.91281
22987Rb	10.4729	8.75843	10.4696	10.4785	10.481	7.71117
23000Rb	6.16913	5.16248	6.16713	6.1716	6.17303	4.57493
23040Rb	5.00158	4.11956	5.00046	5.00443	5.00549	3.76567
23175Rb	4.12646	3.66462	4.12352	4.1274	4.12764	3.48229
23248Rb	3.78027	3.12937	3.7793	3.7822	3.78308	2.80381
23262Rb	3.45091	2.93562	3.44943	3.45215	3.45244	2.86104
23316Rb	6.45222	5.80074	6.44709	6.45323	6.45344	5.54223
24536Rb	3.67385	3.187	3.6718	3.67546	3.67606	2.87193
24626Rb	6.08777	5.37952	6.08363	6.08911	6.08989	4.88556
24676Rb	6.51245	5.53709	6.50968	6.51468	6.51569	5.12262
24686Rb	3.12628	2.58676	3.12549	3.128	3.12881	2.26975
24797Rb	7.16559	6.09319	7.16253	7.1688	7.1703	5.41144
25131Rb	3.71319	3.374	3.70996	3.7139	3.71417	3.10082
25210Rb	6.05668	5.2943	6.053	6.05827	6.05882	4.9891
25212Rb	6.08093	5.1821	6.07825	6.08348	6.0846	4.6812
25271Rb	5.26383	4.47701	5.26158	5.26586	5.26668	4.14169
25273Rb	5.12934	4.103	5.12911	5.13289	5.13448	3.57221
25283Rb	3.95782	3.44206	3.95555	3.95885	3.95933	3.18801
25878Rb	6.04089	5.18332	6.03796	6.0431	6.04426	4.62398
26024Rb	6.01975	5.13305	6.01708	6.02187	6.0229	4.67847
26129Rb	6.0374	5.19559	6.03435	6.03957	6.04038	4.82289
26130Rb	7.00514	6.11404	7.00096	7.00713	7.00825	5.49046
26150Rb	3.67374	3.15757	3.67192	3.67514	3.67566	2.91826
26166Rb	6.20392	5.33047	6.20086	6.20649	6.20731	4.95913
26240Rb	8.79903	7.40589	8.79586	8.80327	8.80491	6.75749
26297Rb	6.08587	5.09381	6.08388	6.08883	6.09024	4.51226
26359Rb	8.80774	7.31392	8.80531	8.8126	8.8146	6.55858
26417Rb	6.31508	5.3366	6.31263	6.31773	6.31918	4.6921
26432Rb	6.01457	5.21153	6.01127	6.01657	6.01712	4.95368
26525Rb	6.05043	5.38749	6.04601	6.05186	6.05231	5.04632
26526Rb	6.0986	5.21582	6.09577	6.10092	6.10182	4.82561
26633Rb	4.54874	5.09442	4.53751	4.54256	4.53985	5.57493
26634Rb	6.16895	5.34151	6.16559	6.17112	6.17184	4.99455
26670Rb	5.95724	5.14776	5.95408	5.95928	5.96018	4.703
26747Rb	6.14738	5.11343	6.14562	6.15005	6.15123	4.703
26816Rb	3.29769	2.75598	3.29664	3.29931	3.30011	2.42779
26823Rb	6.06466	5.24831	6.06138	6.06626	6.06672	5.05177
26945Rb	6.12117	5.31637	6.11772	6.12318	6.12394	4.92371
26946Rb	5.39541	4.49663	5.39379	5.39808	5.39933	4.00272
27107Rb	7.23798	6.40773	7.23298	7.23979	7.2402	6.11172
27109Rb	7.38455	6.64255	7.37865	7.38622	7.38645	6.34332
27224Rb	6.05971	5.18332	6.0569	6.06205	6.06327	4.60218
27227Rb	6.05532	5.24034	6.05204	6.05708	6.0575	5.07084
27230Rb	6.06387	5.20785	6.06089	6.06575	6.06698	4.60218
27250Rb	7.34245	6.27652	7.33907	7.34536	7.34673	5.64305
27306Rb	6.47899	5.61803	6.4754	6.48069	6.48142	5.25613
27365Rb	6.98544	5.99448	6.98205	6.98799	6.9889	5.59401
27398Rb	6.05949	5.28387	6.05592	6.06122	6.06207	4.82016
27533Rb	5.91872	4.98529	5.91656	5.92141	5.92271	4.42779
27853Rb	3.83795	4.542	3.82664	3.83091	3.82767	5.26703
27863Rb	3.7428	3.11465	3.74172	3.74438	3.74484	3.01362
27985Rb	6.05684	5.28326	6.05325	6.05879	6.0598	4.7248
28104Rb	6.11651	6.48191	6.1042	6.11	6.10735	6.91826
28131Rb	8.39906	7.16309	8.39531	8.40229	8.40368	6.55858
28211Rb	6.10968	5.16616	6.10729	6.11204	6.11297	4.82016
28214Rb	5.51245	4.7431	5.50968	5.51468	5.51569	4.24523
28439Rb	4.54992	3.90497	4.5477	4.55144	4.5521	3.6049
28445Rb	3.68912	3.13795	3.68754	3.69067	3.69144	2.78474
28451Rb	6.10885	5.25445	6.10579	6.11102	6.11216	4.68665
28534Rb	6.14581	5.37032	6.14209	6.14733	6.14804	4.97548
28655Rb	6.18184	5.14654	6.18004	6.18465	6.18559	4.87466
28899Rb	6.08277	5.2103	6.07989	6.08464	6.08514	5.04632
28900Rb	6.07127	5.36297	6.06717	6.07265	6.07307	5.08174
28901Rb	6.04002	5.22563	6.03676	6.04167	6.04206	5.07357
28942Rb	3.80307	3.17045	3.80193	3.80456	3.80524	2.93733
28945Rb	6.04558	5.23605	6.04228	6.04766	6.04862	4.74659
28992Rb	6.09742	5.38811	6.09328	6.09895	6.09958	4.9782
29043Rb	3.52219	3.02514	3.52046	3.52354	3.52381	2.9346
29045Rb	3.14091	2.71245	3.13926	3.14219	3.14265	2.48229
29078Rb	8.79388	7.48498	8.79007	8.79781	8.79986	6.51226
29221Rb	6.55329	5.57082	6.5505	6.55585	6.55708	5.02725
29561Rb	3.64042	3.11281	3.63873	3.64192	3.64239	2.91553
29719Rb	8.37614	7.28449	8.37134	8.37944	8.38062	6.6594
29753Rb	5.09184	4.30411	5.08986	5.09385	5.09452	4.07084
29757Rb	6.40202	5.55058	6.39848	6.40401	6.4052	4.91826
29848Rb	3.60659	3.19007	3.60412	3.60743	3.60749	3.13079
29987Rb	3.69971	3.24341	3.69739	3.70053	3.70095	2.99728
30001Rb	6.0658	5.25015	6.06251	6.06815	6.06909	4.77384
30002Rb	6.23106	5.43532	6.22736	6.23287	6.23329	5.22343
30009Rb	6.10063	5.20785	6.09787	6.10305	6.10375	4.94005
30099Rb	5.98943	6.25874	5.97805	5.98412	5.98166	6.69482
30106Rb	6.09313	5.26303	6.08991	6.09548	6.09659	4.69482
30180Rb	7.20241	6.0981	7.19953	7.20517	7.20642	5.58856
30468Rb	10.3611	8.61925	10.3581	10.3668	10.3695	7.45504
30552Rb	6.18736	6.37216	6.17631	6.18244	6.18073	6.42779
30608Rb	6.05165	5.187	6.04876	6.05399	6.05505	4.68665
30609Rb	5.98461	5.31208	5.98037	5.98594	5.9864	4.9782
30621Rb	8.24547	7.25445	8.24011	8.2482	8.24968	6.36512
30765Rb	3.27481	2.5653	3.27508	3.27686	3.27779	2.32425
30991Rb	6.75533	5.89454	6.75131	6.75763	6.75855	5.38692
31090Rb	8.23907	7.06744	8.23509	8.24234	8.24405	6.22616
31185Rb	7.43773	6.60025	7.43247	7.43941	7.44001	6.17439
31410Rb	2.98744	2.85346	2.98379	2.98722	2.98744	2.49046
31460Rb	6.13573	5.33722	6.13221	6.13769	6.13859	4.85559
32115Rb	6.70362	5.74739	6.7004	6.70579	6.70631	5.58311
32116Rb	8.59206	7.32128	8.58828	8.59618	8.59803	6.45504
32440Rb	10.1055	8.40834	10.1025	10.1108	10.1128	7.69482
32462Rb	9.94663	8.58737	9.94141	9.95088	9.95293	7.52589
32502Rb	0.0264453	0.0361741	0.0263303	0.0263678	0.026333	0.0435967
32539Rb	7.05772	6.22195	7.05304	7.05984	7.06112	5.44414
32565Rb	8.00182	7.0092	7.99686	8.00419	8.0053	6.37057
32758Rb	6.10202	5.26303	6.09885	6.104	6.10489	4.83379
32851Rb	3.84154	3.35132	3.83926	3.84243	3.84271	3.20981
32882Rb	6.06832	5.40956	6.06385	6.06875	6.06906	5.14169
32937Rb	4.46646	3.82649	4.46434	4.46835	4.46958	3.19891
33263Rb	6.16453	5.3133	6.16136	6.16659	6.16766	4.78202
33638Rb	6.80661	5.88719	6.80295	6.80908	6.81023	5.297
33908Rb	6.19379	5.39669	6.19017	6.19552	6.196	5.15531
33951Rb	6.19439	5.26303	6.19178	6.19681	6.19796	4.75749
34400Rb	6.08903	5.22685	6.08606	6.09093	6.0913	5.13079
34441Rb	6.12958	5.40282	6.12552	6.13125	6.13224	4.79837
34534Rb	8.73978	7.33415	8.73679	8.74394	8.74521	6.92371
34536Rb	6.06005	5.26548	6.05662	6.06191	6.06275	4.82561
34886Rb	6.38381	5.57204	6.38	6.38606	6.38735	4.85014
35118Rb	6.07677	5.23115	6.07369	6.07893	6.07986	4.78747
35131Rb	7.0335	6.33599	7.02781	7.03473	7.03534	5.81471
35132Rb	7.0584	6.31821	7.05299	7.05947	7.05944	6.21526
35189Rb	6.08216	5.31208	6.0785	6.08355	6.08405	5.04905
35241Rb	3.43807	2.90865	3.43672	3.43939	3.43999	2.66485
35268Rb	9.6852	7.99877	9.68286	9.69077	9.69329	7.02725
35536Rb	6.28407	5.49724	6.28022	6.286	6.28634	5.31608
35540Rb	8.6326	7.36052	8.62877	8.63613	8.63787	6.55313
35541Rb	7.57279	6.55242	7.5687	7.57507	7.57588	6.16894
35682Rb	7.15863	6.26548	7.15422	7.16081	7.16167	5.78202
35710Rb	5.99102	5.00674	5.98913	5.99349	5.99419	4.84741
35715Rb	6.8345	6.1447	6.82906	6.83572	6.83612	5.76022
35772Rb	7.34338	6.33844	7.33953	7.34561	7.34703	5.61035
35866Rb	6.018	5.19804	6.01483	6.02011	6.021	4.75477
35925Rb	6.03821	5.17964	6.0353	6.04057	6.04146	4.77657
3600Rb	9.7889	8.14163	9.7861	9.79399	9.79629	7.24523
36093Rb	6.13592	5.39853	6.13193	6.13745	6.13823	4.92643
36206Rb	7.14002	6.22869	7.13578	7.1421	7.14264	5.95368
36244Rb	3.09643	2.87431	3.09328	3.09688	3.09708	2.59946
36312Rb	7.39558	6.48682	7.39092	7.39731	7.39807	6.04632
36313Rb	6.03141	5.26671	6.02779	6.03319	6.03412	4.74932
36378Rb	6.37211	5.45984	6.36908	6.37424	6.37534	4.95095
36384Rb	6.01301	5.11404	6.01044	6.01541	6.01656	4.60218
36454Rb	7.30582	6.43164	7.30104	7.30816	7.3092	5.80381
3647Rb	6.5006	5.62293	6.49711	6.50275	6.50384	5.06267
36577Rb	6.05163	5.26916	6.04812	6.05353	6.05408	4.9891
36682Rb	3.77109	3.33415	3.76852	3.77197	3.77241	3.04632
36683Rb	7.23384	6.38443	7.22899	7.23556	7.23632	5.89646
36716Rb	7.19162	6.41447	7.18629	7.19308	7.19402	5.76022
36717Rb	7.5734	6.47394	7.56991	7.57645	7.5778	5.85559
36787Rb	6.12418	5.36787	6.12035	6.12548	6.12615	4.98093
36852Rb	6.58423	5.7615	6.58019	6.58583	6.58652	5.3733
36977Rb	6.1105	5.19252	6.10792	6.11226	6.1131	4.86649
37141Rb	7.20545	6.24831	7.20146	7.20786	7.20887	5.73025
37181Rb	7.12378	6.17535	7.11985	7.12599	7.12675	5.80381
37228Rb	9.86731	8.4672	9.86252	9.87101	9.87246	7.81199
37299Rb	8.55038	8.3317	8.5387	8.54682	8.54541	8.32698
37355Rb	5.56443	4.74739	5.56194	5.56689	5.56826	4.08174
37357Rb	3.68932	3.15021	3.68765	3.69087	3.69189	2.6376
37588Rb	6.04948	5.20601	6.04643	6.05125	6.05145	5.19619
37782Rb	6.49618	5.58982	6.49291	6.49891	6.49984	5.15804
37843Rb	6.30281	5.55978	6.2986	6.30475	6.30553	5.07357
37898Rb	6.55144	5.58553	6.54854	6.55395	6.5554	4.89918
37973Rb	6.0621	5.36235	6.05794	6.06375	6.06471	4.75204
38269Rb	3.73589	3.22318	3.73395	3.73753	3.73827	2.84196
38480Rb	3.69109	3.23605	3.68878	3.69203	3.69233	3.06267
38655Rb	8.52509	7.35806	8.52063	8.52862	8.53014	6.58856
38853Rb	6.15017	5.16554	6.14803	6.15307	6.15424	4.71117
39028Rb	7.30569	6.18639	7.30277	7.30876	7.31023	5.55041
39219Rb	6.05229	5.17719	6.04948	6.05448	6.05551	4.70845
39362Rb	7.18727	6.42857	7.18181	7.18871	7.18942	5.88828
39398Rb	6.13832	5.4862	6.13368	6.13914	6.13954	5.15531
39437Rb	5.95331	5.21643	5.94961	5.95512	5.95566	4.91008
39548Rb	3.69186	4.28755	3.68159	3.68551	3.68251	4.99455
39662Rb	7.08731	6.11343	7.08363	7.08968	7.09073	5.60218
39916Rb	6.03395	6.18026	6.02343	6.02823	6.02567	6.79564
39976Rb	6.15883	5.34273	6.1554	6.1607	6.16144	4.9673
40091Rb	6.11593	5.37584	6.11199	6.1176	6.11833	4.93733
40423Rb	6.73741	5.82526	6.7338	6.73956	6.74059	5.3079
40985Rb	6.12683	5.29185	6.12359	6.12883	6.12957	4.94278
41082Rb	6.01542	5.27468	6.01164	6.01685	6.01698	5.20708
41240Rb	6.17278	5.45064	6.16861	6.1741	6.17465	5.09264
41250Rb	7.15595	6.35684	7.15084	7.15742	7.15816	5.84469
41626Rb	5.97076	5.0889	5.96813	5.97273	5.97366	4.69755
41627Rb	5.96076	5.1821	5.95736	5.96291	5.96395	4.6158
41645Rb	6.14808	5.36971	6.14438	6.15002	6.15077	4.95368
41684Rb	6.04217	5.24341	6.0388	6.04428	6.04503	4.86376
41848Rb	3.25153	2.83814	3.24959	3.25239	3.25249	2.79564
42107Rb	6.40506	5.57879	6.40133	6.40721	6.40826	5.00545
42342Rb	6.03817	5.40037	6.03358	6.03965	6.04012	5.0218
42456Rb	7.36639	6.33722	7.36269	7.36892	7.37002	5.82289
42458Rb	3.72647	3.1588	3.72495	3.72786	3.72849	2.90191
42777Rb	6.07511	5.27529	6.07169	6.07687	6.07751	4.9564
42810Rb	6.11893	5.27223	6.1158	6.12108	6.12191	4.88556
43144Rb	3.73191	3.13857	3.73058	3.73345	3.73408	2.90736
43146Rb	7.04459	6.20907	7.03993	7.0466	7.04717	5.85014
43207Rb	6.10561	5.34825	6.10183	6.10754	6.10845	4.82561
43312Rb	5.91416	5.14408	5.91077	5.91577	5.91601	5.04905
43440Rb	7.20983	6.50828	7.2039	7.21147	7.21209	5.96458
43535Rb	6.19637	5.41447	6.19262	6.19792	6.19847	5.11717
43980Rb	4.76266	4.03433	4.76075	4.76445	4.76542	3.61308
44035Rb	5.89685	5.22624	5.89273	5.89822	5.89849	5.01635
44056Rb	7.11386	6.16493	7.10995	7.11641	7.1172	5.77929
44124Rb	7.2395	6.45003	7.23418	7.24164	7.24225	5.99728
44125Rb	6.01754	5.19559	6.01437	6.01947	6.02011	4.90191
44290Rb	7.14791	6.32373	7.143	7.15004	7.15095	5.73842
44629Rb	4.79507	4.20601	4.79205	4.79631	4.79664	4.01635
44791Rb	6.15173	5.31821	6.14845	6.15359	6.15415	5.07357
5647Rb	6.26313	5.33047	6.26042	6.26528	6.26584	5.16349
5889Rb	5.90576	5.06928	5.90288	5.90787	5.90888	4.58856
6242Rb	7.36103	6.21582	7.35822	7.36456	7.36638	5.39237
6434Rb	3.43693	2.85653	3.43596	3.43872	3.43956	2.52044
6542Rb	6.10106	5.18455	6.09848	6.10329	6.10407	4.89373
6543Rb	3.74865	3.03924	3.74817	3.7508	3.75139	2.94823
6559Rb	6.07721	5.25015	6.074	6.07905	6.07987	4.85014
6579Rb	5.98977	5.10362	5.98713	5.99216	5.99313	4.68937
6608Rb	6.00253	5.13305	5.99975	6.00503	6.00608	4.65668
6634Rb	3.70329	3.14838	3.70172	3.70478	3.70559	2.77384
6636Rb	6.09548	5.29675	6.09202	6.09736	6.09833	4.77929
6637Rb	6.07284	5.25874	6.06953	6.07446	6.07516	4.91826
6640Rb	3.73565	3.14899	3.73426	3.73731	3.73788	2.94823
6641Rb	3.61255	3.10362	3.61077	3.61396	3.61465	2.76567
6642Rb	6.01864	5.21275	6.01535	6.02051	6.02144	4.73842
6643Rb	6.00579	5.41324	6.00091	6.00652	6.00677	5.11989
6644Rb	3.77707	3.27897	3.77495	3.77841	3.77881	3.08174
6645Rb	6.03842	5.27039	6.03482	6.04053	6.04139	4.79292
6646Rb	6.07183	5.3366	6.06793	6.07333	6.0741	4.87738
6647Rb	5.51795	4.77682	5.51496	5.51978	5.5205	4.41962
6649Rb	6.06232	5.3973	6.0579	6.06381	6.06454	4.89101
6650Rb	3.7152	3.0981	3.71408	3.71705	3.71782	2.80654
6651Rb	6.18596	5.33292	6.18277	6.1879	6.18871	4.95368
6920Rb	7.18845	6.1496	7.18511	7.1911	7.19236	5.57221
7145Rb	6.33704	5.54752	6.33313	6.33891	6.34019	4.81199
7147Rb	3.68242	3.16861	3.68057	3.68391	3.68454	2.86104
7148Rb	3.34936	2.82894	3.34807	3.35072	3.35142	2.52589
7149Rb	6.09739	5.2618	6.09421	6.09958	6.10059	4.76294
7164Rb	6.10106	5.33476	6.09734	6.10257	6.10301	5.09537
7165Rb	6.01544	5.21888	6.01209	6.01693	6.01777	4.78474
7215Rb	6.02262	5.35377	6.01829	6.02371	6.02404	5.09264
7333Rb	3.71782	3.14408	3.71637	3.71933	3.71979	2.9891
7341Rb	6.01804	5.2943	6.01413	6.0197	6.02005	5.07629
7386Rb	7.3791	6.3176	7.37563	7.38208	7.38307	5.89101
7575Rb	7.07122	6.05886	7.06785	7.07379	7.07475	5.64578
7709Rb	6.04099	5.16125	6.03823	6.04323	6.04419	4.74114
7710Rb	3.09578	2.50521	3.09543	3.09735	3.09791	2.38692
7876Rb	6.05134	5.18823	6.04844	6.05346	6.05445	4.73025
7877Rb	6.07465	5.23544	6.07153	6.07622	6.07719	4.76567
7961Rb	5.98978	5.18026	5.98657	5.99203	5.99285	4.77657
8193Rb	6.02821	5.35929	6.02387	6.02983	6.0308	4.71935
8294Rb	6.08704	5.18394	6.08438	6.08915	6.09018	4.73842
8512Rb	5.22379	5.48682	5.21365	5.21863	5.21633	5.93188
8572Rb	5.53095	4.62477	5.52919	5.53326	5.53418	4.31608
8608Rb	6.10148	5.26977	6.09826	6.10369	6.10503	4.57221
8609Rb	5.9989	5.02452	5.99692	6.00177	6.00326	4.39237
8624Rb	3.88417	3.16922	3.88353	3.88605	3.88717	2.75477
8877Rb	3.75343	3.21459	3.75165	3.75485	3.75541	2.96458
8923Rb	10.1308	9.74433	10.1179	10.1275	10.1261	9.72207
9171Rb	5.95717	5.16186	5.9539	5.95882	5.95961	4.76567
9182Rb	3.31888	2.82771	3.31742	3.32024	3.32035	2.84741
9246Rb	3.48232	2.86266	3.48158	3.48424	3.48501	2.60763

## Sheet: FigureS7A
IQR normalized mismatch score of 23 genes, genome-wide mismatch and genome excluding those 23 genes.
	Genome-wide mismatch	23-gene mismatch	Genome-wide mismatch excluding 23-gene mismatch
30468Rb	7.76239	2.80542	7.77051
22987Rb	7.76067	2.07143	7.76935
20920Rb	7.74825	3.42118	7.75588
32440Rb	7.63325	1.82759	7.64195
8923Rb	7.61856	1.72906	7.62732
32462Rb	7.49018	2.05665	7.49851
37228Rb	7.40468	3.99015	7.41141
35268Rb	7.32289	1.70443	7.33127
20593Rb	7.30743	2.03448	7.31554
12886Rb	7.25118	2.35961	7.25897
26359Rb	7.13742	2.06404	7.14528
3600Rb	7.13266	2.52217	7.14016
35540Rb	7.10401	2.633	7.11139
34534Rb	7.09821	2.633	7.10558
29078Rb	7.09222	2.13793	7.09996
26240Rb	7.07751	2.25369	7.08514
29719Rb	7.04433	2.13793	7.05201
12839Rb	7.03832	1.97291	7.04612
38655Rb	7.02613	2.57882	7.03344
18557Rb	7.01805	3.18966	7.02489
19151Rb	7.00746	2.41872	7.01487
32116Rb	6.96066	1.92365	6.96839
18437Rb	6.94437	2.12562	6.95193
30621Rb	6.89412	1.98522	6.90172
28131Rb	6.89164	1.76847	6.89941
37299Rb	6.67623	2.11823	6.68343
31090Rb	6.66159	2.49507	6.66849
15725Rb	6.59883	2.96305	6.60529
36717Rb	6.53687	3.85468	6.54257
14130Rb	6.50543	3.24384	6.51155
39362Rb	6.4915	2.57389	6.49811
32565Rb	6.49044	3.25123	6.49654
18438Rb	6.48558	3.4803	6.4915
27109Rb	6.47914	2.5	6.48579
35772Rb	6.47112	3.3399	6.47712
15762Rb	6.46531	3.16749	6.47143
40423Rb	6.45447	1.7069	6.4617
36312Rb	6.45373	3.34483	6.45971
6920Rb	6.44672	2.99754	6.45295
19884Rb	6.4455	2.31034	6.45225
42456Rb	6.44334	3.39655	6.44926
20250Rb	6.44067	1.74877	6.44785
31185Rb	6.42542	2.66256	6.43188
22526Rb	6.42496	2.65025	6.43143
15225Rb	6.41922	3.73399	6.42485
35541Rb	6.38361	3.15025	6.38964
27250Rb	6.37417	3.22414	6.38013
36716Rb	6.3683	3.38424	6.37413
7386Rb	6.35818	2.52709	6.36466
16373Rb	6.35653	2.88177	6.36273
36454Rb	6.34524	3.27094	6.35112
39028Rb	6.32248	3.46305	6.32819
19996Rb	6.32028	2.19951	6.32695
35132Rb	6.3156	3.04187	6.32162
27107Rb	6.30878	3.00493	6.31483
36683Rb	6.3045	3.49261	6.31016
44290Rb	6.2982	2.54187	6.30459
37141Rb	6.27224	2.61576	6.27853
36206Rb	6.26211	3.48768	6.26772
43440Rb	6.25697	2.41626	6.2634
35682Rb	6.24925	2.67488	6.25547
27365Rb	6.23531	2.87931	6.24135
32539Rb	6.22595	3.52217	6.23149
22255Rb	6.22532	2.85961	6.23136
41250Rb	6.21981	2.64039	6.22601
39662Rb	6.198	2.3867	6.20437
19685Rb	6.19566	2.65025	6.20182
35131Rb	6.19536	2.21182	6.20186
37181Rb	6.19225	2.07143	6.19885
7575Rb	6.14567	2.8867	6.15159
22941Rb	6.11027	2.58621	6.11637
12598Rb	6.0864	2.46305	6.09256
30991Rb	6.08117	2.77586	6.08708
16300Rb	6.06259	2.33744	6.06882
15849Rb	6.05385	2.14039	6.06022
13050Rb	6.0299	2.82759	6.03571
44124Rb	5.96299	3.57882	5.96814
33638Rb	5.93603	2.83251	5.94172
30180Rb	5.87409	1.64286	5.8806
20787Rb	5.86494	2.54926	5.87074
15517Rb	5.8152	2.94335	5.82064
21713Rb	5.79091	3.56897	5.79584
6242Rb	5.76055	3.09852	5.7658
21682Rb	5.72491	1.32266	5.73147
43146Rb	5.70553	2.98768	5.71079
26130Rb	5.66354	2.37685	5.66921
14314Rb	5.64836	2.76601	5.65372
23316Rb	5.64142	2.03202	5.64733
16637Rb	5.63473	1.86453	5.64076
44056Rb	5.61835	3.27586	5.62327
24797Rb	5.60493	2.43596	5.61048
37843Rb	5.57507	2.51724	5.58052
32115Rb	5.53393	2.64778	5.53922
37898Rb	5.52549	2.19212	5.53112
21029Rb	5.52468	2.36207	5.53018
12351Rb	5.4871	2.76355	5.49224
30552Rb	5.47937	3.87931	5.48365
36852Rb	5.45488	3.00246	5.4598
35715Rb	5.44389	3.69212	5.44827
27306Rb	5.40534	2.43596	5.41063
12758Rb	5.4033	3.01478	5.40814
3647Rb	5.39371	2.37685	5.39903
21037Rb	5.35991	2.64532	5.36498
20810Rb	5.33255	2.12069	5.33798
29221Rb	5.32827	2.36453	5.3335
34886Rb	5.3221	2.19212	5.32746
15058Rb	5.32017	2.85961	5.32502
14193Rb	5.31569	2.73892	5.32062
21968Rb	5.29384	2.84483	5.29866
35189Rb	5.28983	1.72167	5.29551
36378Rb	5.28725	2.35222	5.29244
12773Rb	5.27942	1.96798	5.2849
7145Rb	5.2748	3.07143	5.27943
31460Rb	5.27302	3.05665	5.27766
42107Rb	5.26091	2.68227	5.26582
37782Rb	5.25709	1.58621	5.26283
13373Rb	5.24742	2.35468	5.25256
14222Rb	5.23957	3.16995	5.24407
29757Rb	5.23144	2.52956	5.23642
18399Rb	5.23093	3.24631	5.23536
26417Rb	5.22277	1.40887	5.2286
20616Rb	5.2194	2.72414	5.22421
33908Rb	5.21154	2.78079	5.21631
26526Rb	5.21146	1.87931	5.21691
43535Rb	5.1674	2.65025	5.17221
35118Rb	5.16439	3.10591	5.16884
21063Rb	5.15431	3.23153	5.15866
36093Rb	5.15362	2.57882	5.15846
7149Rb	5.15086	3.46552	5.15502
24676Rb	5.14583	2.80049	5.15049
15197Rb	5.14373	2.01478	5.14899
30002Rb	5.14355	2.27586	5.14861
16880Rb	5.14097	3.68473	5.14495
38853Rb	5.13998	3.33498	5.14423
36384Rb	5.13109	2.84236	5.1357
21624Rb	5.12519	1.5468	5.13079
34536Rb	5.12145	4.29803	5.12493
6649Rb	5.11995	2.69212	5.12466
39976Rb	5.11207	2.94581	5.11658
41082Rb	5.11198	2.89901	5.11652
41645Rb	5.10369	2.75123	5.10833
33263Rb	5.10226	2.0936	5.1074
26166Rb	5.10147	2.43103	5.10636
15531Rb	5.09918	1.69212	5.10463
37973Rb	5.08863	2.43103	5.0935
24626Rb	5.07873	1.80049	5.08407
20325Rb	5.05796	3.01724	5.06234
8294Rb	5.04209	3.47537	5.0461
35536Rb	5.04162	2.6133	5.04628
5889Rb	5.03746	2.02217	5.04258
27230Rb	5.03383	2.1601	5.03884
28104Rb	5.03068	2.91872	5.0351
22830Rb	5.0297	2.38177	5.03453
6651Rb	5.02534	3.34975	5.02942
39437Rb	5.02442	2.68719	5.02901
25878Rb	5.02213	2.74631	5.02667
7877Rb	5.0158	3.23645	5.01995
25210Rb	5.01541	1.69704	5.02074
6636Rb	5.01212	2.60837	5.01676
30001Rb	5.0097	2.84236	5.01415
12836Rb	5.00784	3.20936	5.012
12759Rb	4.99699	2.51724	5.00167
41240Rb	4.9962	2.84729	5.00063
8608Rb	4.99018	2.09606	4.99517
26634Rb	4.98888	2.31773	4.99371
28451Rb	4.98835	2.71921	4.99286
13747Rb	4.98424	2.97783	4.98855
12840Rb	4.9836	2.22167	4.98849
42777Rb	4.98244	3.33005	4.98648
25212Rb	4.97837	1.69212	4.98366
26297Rb	4.97362	2.30788	4.97843
21300Rb	4.97249	2.94581	4.97681
40091Rb	4.97226	2.41379	4.97699
33951Rb	4.96976	2.62808	4.97432
6642Rb	4.96779	2.12808	4.97273
39398Rb	4.96259	2.89655	4.96693
28655Rb	4.962	1.37685	4.9675
41626Rb	4.96127	2.10591	4.96622
40985Rb	4.96051	2.74138	4.96498
44791Rb	4.96006	3.29803	4.96409
28534Rb	4.95917	1.67734	4.96445
7215Rb	4.95815	3.32759	4.96216
12838Rb	4.95737	1.92118	4.96245
36313Rb	4.95718	2.21429	4.96204
32882Rb	4.95459	1.73153	4.95982
26945Rb	4.94903	2.65271	4.95355
26747Rb	4.94752	1.99015	4.95254
43207Rb	4.94615	1.35468	4.95166
14307Rb	4.94219	2.15764	4.94707
30099Rb	4.94182	2.44335	4.94649
18690Rb	4.94016	2.52956	4.94476
6542Rb	4.93703	2.00493	4.94203
28992Rb	4.93321	2.63547	4.93772
17741Rb	4.93304	2.01478	4.93802
14700Rb	4.93239	2.74631	4.93681
36787Rb	4.92726	2.00985	4.93224
28211Rb	4.92395	2.4803	4.92857
14768Rb	4.92364	3.51724	4.92746
26129Rb	4.92032	2.83251	4.92466
5647Rb	4.91977	1.83498	4.92487
8193Rb	4.91805	3	4.92226
26525Rb	4.91727	2.52217	4.92184
19085Rb	4.91717	1.73645	4.92234
36977Rb	4.91678	1.83251	4.92188
7164Rb	4.91605	2.3867	4.92073
14051Rb	4.91587	2.0936	4.92077
16058Rb	4.91527	2.51232	4.91984
21504Rb	4.91521	2.81281	4.91956
32758Rb	4.9146	3.36207	4.91852
27985Rb	4.9142	2.63547	4.91869
7961Rb	4.9137	2.11576	4.91858
26432Rb	4.91363	1.37438	4.91908
22394Rb	4.91285	2.41626	4.91749
30106Rb	4.9101	1.62069	4.91535
18494Rb	4.90826	2.99015	4.91246
21008Rb	4.90817	4.03202	4.91157
26823Rb	4.90774	3.13054	4.91184
30009Rb	4.9073	2.58867	4.91181
6637Rb	4.90555	2.06158	4.91046
14221Rb	4.90453	2.20197	4.90933
42810Rb	4.90421	1.59852	4.90947
21990Rb	4.9021	1.40148	4.90752
17186Rb	4.90141	2.28079	4.90615
28900Rb	4.90126	3.45813	4.90509
27398Rb	4.90109	3.66749	4.90476
34441Rb	4.90101	2.62315	4.90549
6559Rb	4.90078	1.50246	4.90612
28945Rb	4.90033	2.13793	4.90517
8609Rb	4.90004	1.63793	4.90527
15497Rb	4.89934	2.13547	4.90418
26024Rb	4.89884	3.02709	4.903
14608Rb	4.89614	2.09852	4.90101
39916Rb	4.89587	3.32512	4.8998
19042Rb	4.89231	2.7266	4.89669
20212Rb	4.89217	2.4335	4.89678
18803Rb	4.89194	3.46552	4.89575
41684Rb	4.8913	1.51478	4.89661
37588Rb	4.89055	1.73892	4.89569
30608Rb	4.89032	2.62069	4.89478
36577Rb	4.8881	2.97044	4.8923
42342Rb	4.88777	2.40394	4.8924
6645Rb	4.88595	1.68966	4.89112
27227Rb	4.88565	3.20197	4.88966
39219Rb	4.88518	2.26108	4.88991
6646Rb	4.88417	1.90148	4.88917
28899Rb	4.88354	2.32266	4.88822
14029Rb	4.88345	1.18227	4.889
18302Rb	4.88163	2.16749	4.88643
6643Rb	4.87926	1.96305	4.88421
44125Rb	4.87899	2.35468	4.88364
23000Rb	4.8778	2.01478	4.88271
34400Rb	4.87748	3.00493	4.88163
28901Rb	4.87453	2.17241	4.87931
18775Rb	4.87445	2.53695	4.87896
17857Rb	4.87306	4.38424	4.87615
7709Rb	4.86924	3.07882	4.87332
35925Rb	4.86915	3.56158	4.87286
18673Rb	4.86872	1.54926	4.87397
16573Rb	4.86825	2.10345	4.87308
14028Rb	4.868	3.66995	4.87163
27224Rb	4.86445	3.08867	4.86852
16220Rb	4.86164	1.67734	4.86679
26670Rb	4.85862	3.27586	4.86254
7165Rb	4.85733	2.60591	4.86176
18361Rb	4.85667	1.85222	4.86168
6579Rb	4.85633	1.51232	4.8616
35710Rb	4.85539	2.62315	4.8598
17424Rb	4.8534	2.67734	4.85777
9171Rb	4.85301	2.90148	4.85721
41627Rb	4.85216	3.43842	4.85595
19338Rb	4.85211	2.73153	4.85643
6608Rb	4.85129	2.82512	4.85554
30609Rb	4.85025	1.94089	4.85518
15612Rb	4.84918	3.68966	4.85277
14270Rb	4.84765	2.67734	4.85201
35866Rb	4.84756	1.84729	4.85256
19769Rb	4.83411	2.69458	4.83844
27533Rb	4.83345	2.92118	4.8376
7341Rb	4.82735	3.09606	4.83137
7876Rb	4.81975	3.18227	4.82369
12398Rb	4.81584	1.52709	4.82104
43312Rb	4.80917	2.43842	4.81366
44035Rb	4.80801	1.57389	4.81317
20943Rb	4.7041	2.44581	4.70845
18463Rb	4.63366	1.51232	4.63863
6647Rb	4.58404	1.91133	4.58864
37355Rb	4.58104	2.39163	4.58527
8572Rb	4.52653	2.47783	4.53062
28214Rb	4.47937	2.15271	4.48365
8512Rb	4.45052	1.32266	4.4554
29753Rb	4.38196	1.74631	4.38642
26946Rb	4.36782	2.77586	4.37147
25271Rb	4.31759	1.41379	4.32222
14027Rb	4.19383	1.5468	4.19819
25273Rb	4.17464	1.09606	4.17932
14937Rb	4.13239	2.64778	4.13583
23040Rb	4.10544	1.24877	4.10991
20066Rb	4.05333	1.73645	4.05736
12965Rb	4.02767	1.8399	4.03159
26633Rb	3.89708	1.29803	3.90124
32937Rb	3.88851	1.867	3.89223
44629Rb	3.87761	2.25369	3.88102
43980Rb	3.86491	2.32759	3.86824
18704Rb	3.74299	1.39409	3.74687
28439Rb	3.61766	1.44089	3.62134
6641Rb	3.44508	1.90394	3.44818
27853Rb	3.4322	1.72167	3.43542
16991Rb	3.42633	1.38424	3.4298
23175Rb	3.42528	1.94089	3.42833
43144Rb	3.41158	1.61823	3.41485
17118Rb	3.40902	2.25616	3.4118
22037Rb	3.34669	2.47537	3.34922
14912Rb	3.33111	1.12315	3.33466
8877Rb	3.3216	2.34483	3.3242
15100Rb	3.31004	1.25616	3.31346
42458Rb	3.30074	1.84729	3.30369
25283Rb	3.27589	1.53695	3.27905
38269Rb	3.21693	2.01232	3.21965
23248Rb	3.17317	2.22167	3.17567
24536Rb	3.15328	2.24138	3.15574
39548Rb	3.15191	1.53202	3.15491
8624Rb	3.1436	2.65764	3.14572
17876Rb	3.13623	2.35468	3.13857
32851Rb	3.12624	0.726601	3.12982
25131Rb	3.1186	1.94581	3.12123
28942Rb	3.10698	3.2734	3.10859
27863Rb	3.10275	1.68227	3.10556
21564Rb	3.08412	1.57635	3.08699
23262Rb	3.07336	1.91379	3.07595
6640Rb	3.06271	2.14778	3.06511
29561Rb	3.05854	1.58867	3.06137
36244Rb	3.05837	0.650246	3.06192
20800Rb	3.05762	1.76601	3.06031
17149Rb	3.05688	1.3867	3.05986
18776Rb	3.03117	1.4803	3.03404
29987Rb	3.0247	0.896552	3.02801
6644Rb	3.0214	3.04187	3.02307
14607Rb	3.01959	0.876847	3.02291
26150Rb	3.01666	1.4335	3.01956
28445Rb	3.0146	1.85468	3.01717
6543Rb	3.00901	2.21921	3.01129
7710Rb	3.00035	1.03941	3.00353
29848Rb	2.99868	2.46059	3.00076
22985Rb	2.99538	0.852217	2.99869
18016Rb	2.99477	1.00493	2.99796
37357Rb	2.99233	0.975369	2.99554
13197Rb	2.9907	1.47291	2.99353
19839Rb	2.99012	1.54926	2.99289
7333Rb	2.98962	1.99754	2.99204
14212Rb	2.98216	1.0468	2.98531
38480Rb	2.97962	1.97783	2.98204
6650Rb	2.97958	1.96552	2.98201
6634Rb	2.97915	1.60591	2.98186
14128Rb	2.97607	2.29803	2.97825
12648Rb	2.97352	1.68473	2.97616
7147Rb	2.96743	2.08867	2.96975
19475Rb	2.95869	1.37685	2.96155
20508Rb	2.94551	1.04187	2.94861
18023Rb	2.93292	2.5665	2.93483
9246Rb	2.92312	1.68473	2.92569
21760Rb	2.8909	0.844828	2.89408
36682Rb	2.88949	2.77586	2.89119
6434Rb	2.87789	1.50985	2.88054
21336Rb	2.86754	1.50493	2.87018
17674Rb	2.85706	3.10099	2.85846
29043Rb	2.81801	0.731527	2.82118
7148Rb	2.80459	2.05911	2.80672
26816Rb	2.80354	0.79803	2.80664
9182Rb	2.8016	0.41133	2.80499
30765Rb	2.79476	1.95567	2.79696
19792Rb	2.76897	0.931034	2.77191
35241Rb	2.76444	1.0468	2.7673
15098Rb	2.75935	0.995074	2.76224
18773Rb	2.75828	0.598522	2.76147
18733Rb	2.74747	0.945813	2.75038
21584Rb	2.72533	2.21675	2.72723
29045Rb	2.7136	1.22414	2.71625
24686Rb	2.68343	0.433498	2.68664
41848Rb	2.68026	1.51478	2.68265
16956Rb	2.65022	1.82266	2.65233
12837Rb	2.61898	0.842365	2.6218
19210Rb	2.57953	0.665025	2.58243
20741Rb	2.56884	1.97044	2.57073
31410Rb	2.56824	1.82759	2.57023
32502Rb	0.77329	0	0.774313

## Sheet: FigureS10
					1000G (alternative allele frequency %)
rsID	Chromosome	Position (hg19)	Reference allele	Altanative allele	EUR	AFR	EAS	AMR	SAS
rs10179040	2	109185781	A	C	0.371	0.099	0.889	0.589	0.379
rs10205370	2	109193507	A	G	0.427	0.15	0.95	0.62	0.549
rs7559347	2	109194066	C	T	0.427	0.15	0.95	0.622	0.549
rs12469775	2	109195412	T	A	0.427	0.15	0.949	0.622	0.549
rs1866187	2	109197247	C	T	0.427	0.15	0.95	0.622	0.549
rs56711588	2	109201345	C	T	0.427	0.303	0.95	0.627	0.549
rs3806527	2	109203105	G	T	0.427	0.15	0.95	0.622	0.549
rs12469750	2	109204334	G	C	0.427	0.15	0.95	0.622	0.549
rs12622759	2	109207749	T	G	0.427	0.15	0.95	0.62	0.549
rs10199284	2	109214664	G	A	0.427	0.15	0.947	0.622	0.549
rs12464522	2	109215670	T	C	0.427	0.148	0.95	0.622	0.549
rs2438272	2	109216161	G	T	0.423	0.146	0.91	0.599	0.538
rs144943547	2	109218418	TTCTA	-	0.427	0.148	0.95	0.622	0.549
rs13396405	2	109218582	T	C	0.427	0.15	0.95	0.622	0.549
rs6760957	2	109230389	A	G	0.426	0.15	0.95	0.622	0.552
rs35484769	2	109231556	TGG	-	0.426	0.15	0.95	0.622	0.55
rs6744135	2	109233079	C	T	0.426	0.15	0.95	0.622	0.552
rs8179687	2	109240353	C	T	0.427	0.15	0.95	0.622	0.549
rs4676203	2	109246363	T	C	0.427	0.148	0.95	0.622	0.549
rs12464601	2	109259688	G	A	0.427	0.15	0.95	0.622	0.552
rs59946778	2	109260147	G	A	0.427	0.148	0.95	0.622	0.552
rs10170690	2	109260259	C	T	0.427	0.148	0.95	0.622	0.552
rs62149924	2	109261984	A	G	0.427	0.148	0.95	0.622	0.552
rs7574800	2	109263322	C	T	0.427	0.148	0.95	0.622	0.552
rs61547788	2	109265417	G	A	0.427	0.147	0.95	0.622	0.552
rs4012003	2	109269466	G	T	0.428	0.148	0.95	0.62	0.552
rs74449419	2	109270046	C	T	0.428	0.147	0.95	0.62	0.552
rs200106875	2	109270833	C	G	0.427	0.148	0.95	0.622	0.551
rs58564286	2	109276866	C	T	0.427	0.174	0.95	0.621	0.552
rs12053417	2	109281296	G	T	0.367	0.097	0.889	0.588	0.379
rs893403	2	109222736	G	A	0.588	0.568	0.98	0.723	0.631

## Sheet: Figure6 A & C & Figure S13 & 15
Genotype of haplotype and rs893403 with the gene expression of LIMS1, GCC2 and GCC2_AS1
Sample ID	Gene expression of LIMS1	Gene expression of GCC2	Gene expression of GCC2_AS1	Genotype of haplotype	genotype of rs893403	Cell type
DICE_1_1_DNA	49.4616	59.1614	0	1/0	G/A	TREG_NAIVE
DICE_13_13_DNA	36.2622	89.592	0.234133	1/1	A/A	TREG_NAIVE
DICE_25_25_DNA	53.8083	85.216	1.1282	1/0	G/A	TREG_NAIVE
DICE_37_37_DNA	43.9964	69.8386	0.451978	0/0	G/A	TREG_NAIVE
DICE_49_49_DNA	36.509	59.9066	1.71417	0/0	G/G	TREG_NAIVE
DICE_61_61_DNA	32.9123	97.218	0	1/1	A/A	TREG_NAIVE
DICE_73_73_DNA	50.7129	69.2895	2.38107	1/0	G/A	TREG_NAIVE
DICE_85_85_DNA	32.4572	103.319	0.806601	1/1	A/A	TREG_NAIVE
DICE_2_2_DNA	31.5418	64.9836	0.464876	1/0	G/A	TREG_NAIVE
DICE_14_14_DNA	43.2925	74.8322	0.394841	1/1	A/A	TREG_NAIVE
DICE_26_26_DNA	39.9075	56.7086	0.245072	1/0	G/A	TREG_NAIVE
DICE_38_38_DNA	43.4059	80.026	0.620432	1/0	A/A	TREG_NAIVE
DICE_50_50_DNA	37.5516	68.3827	1.03359	1/0	G/A	TREG_NAIVE
DICE_62_62_DNA	44.4783	69.2935	1.56152	0/0	G/A	TREG_NAIVE
DICE_74_74_DNA	44.4403	91.9342	0.222479	1/1	A/A	TREG_NAIVE
DICE_86_86_DNA	35.0904	91.3938	0.664184	1/0	A/A	TREG_NAIVE
DICE_3_3_DNA	44.0267	55.3195	0.957999	0/0	G/G	TREG_NAIVE
DICE_15_15_DNA	38.713	57.7998	1.18605	1/0	G/A	TREG_NAIVE
DICE_27_27_DNA	33.6837	73.6617	0	1/1	A/A	TREG_NAIVE
DICE_39_39_DNA	34.6316	67.5764	0.395466	1/0	G/A	TREG_NAIVE
DICE_51_51_DNA	37.8593	83.2108	0.847831	1/1	A/A	TREG_NAIVE
DICE_63_63_DNA	37.258	72.2794	0.653029	1/1	A/A	TREG_NAIVE
DICE_75_75_DNA	37.2787	44.1544	1.40879	0/0	G/G	TREG_NAIVE
DICE_87_87_DNA	33.2581	86.5983	1.67485	1/1	A/A	TREG_NAIVE
DICE_4_4_DNA	38.5534	58.3518	0.63417	1/1	A/A	TREG_NAIVE
DICE_16_16_DNA	38.0372	63.3906	1.26339	0/0	G/A	TREG_NAIVE
DICE_28_28_DNA	34.8115	73.892	1.36454	1/1	A/A	TREG_NAIVE
DICE_40_40_DNA	49.026	79.0033	0	1/1	A/A	TREG_NAIVE
DICE_52_52_DNA	41.8161	66.8665	0.725252	1/0	G/A	TREG_NAIVE
DICE_64_64_DNA	43.1443	85.2743	0.772532	1/0	G/A	TREG_NAIVE
DICE_76_76_DNA	36.0492	72.581	1.00627	1/1	A/A	TREG_NAIVE
DICE_88_88_DNA	39.5983	83.6036	0.257478	0/0	A/A	TREG_NAIVE
DICE_5_5_DNA	46.2964	53.8422	0.72589	1/0	G/A	TREG_NAIVE
DICE_17_17_DNA	41.4016	74.5196	0.722598	1/0	A/A	TREG_NAIVE
DICE_29_29_DNA	35.1843	67.4015	0	1/0	G/A	TREG_NAIVE
DICE_41_41_DNA	41.3362	85.087	0.666717	1/1	A/A	TREG_NAIVE
DICE_53_53_DNA	21.1221	77.4821	0	1/1	A/A	TREG_NAIVE
DICE_65_65_DNA	45.4748	77.8768	0.785421	1/1	A/A	TREG_NAIVE
DICE_77_77_DNA	42.013	57.2145	3.35403	0/0	G/G	TREG_NAIVE
DICE_89_89_DNA	33.973	95.7791	1.38063	1/1	A/A	TREG_NAIVE
DICE_6_6_DNA	43.1796	78.8013	0.93772	1/1	A/A	TREG_NAIVE
DICE_18_18_DNA	44.4514	72.1535	0.243247	1/1	A/A	TREG_NAIVE
DICE_30_30_DNA	42.9691	55.6031	0.213952	1/0	G/A	TREG_NAIVE
DICE_42_42_DNA	34.9585	95.3624	0.926677	1/1	A/A	TREG_NAIVE
DICE_54_54_DNA	37.0941	62.3629	0.222843	0/0	G/A	TREG_NAIVE
DICE_66_66_DNA	49.9387	56.2827	0.233508	0/0	G/A	TREG_NAIVE
DICE_78_78_DNA	37.8135	88.9084	0	1/1	A/A	TREG_NAIVE
DICE_90_90_DNA	37.7691	83.6834	1.5545	1/1	A/A	TREG_NAIVE
DICE_7_7_DNA	35.7845	81.8754	0.596915	1/1	A/A	TREG_NAIVE
DICE_19_19_DNA	41.4311	63.0258	1.69082	1/0	G/A	TREG_NAIVE
DICE_31_31_DNA	52.7997	50.8986	0.703744	0/0	G/G	TREG_NAIVE
DICE_43_43_DNA	56.4369	65.8048	0.871289	1/0	G/A	TREG_NAIVE
DICE_55_55_DNA	45.9084	72.8325	0	1/0	A/A	TREG_NAIVE
DICE_67_67_DNA	50.4582	66.6758	1.12997	1/0	G/A	TREG_NAIVE
DICE_79_79_DNA	35.3814	52.2167	0.428838	0/0	G/G	TREG_NAIVE
DICE_91_91_DNA	37.5614	75.954	0.503066	1/1	A/A	TREG_NAIVE
DICE_8_8_DNA	32.8609	88.147	0.462136	1/1	A/A	TREG_NAIVE
DICE_32_32_DNA	34.0054	68.6522	0	1/0	A/A	TREG_NAIVE
DICE_44_44_DNA	39.9396	56.5263	0.764697	0/0	G/A	TREG_NAIVE
DICE_56_56_DNA	39.9089	75.1902	0.527686	1/0	A/A	TREG_NAIVE
DICE_68_68_DNA	37.3612	60.7224	0.436558	1/0	A/A	TREG_NAIVE
DICE_80_80_DNA	55.2826	77.5473	0	1/1	A/A	TREG_NAIVE
DICE_10_10_DNA	50.0482	87.2913	0.212779	1/0	G/A	TREG_NAIVE
DICE_9_9_DNA	53.8815	53.9916	0.867711	0/0	G/G	TREG_NAIVE
DICE_21_21_DNA	25.7187	59.1222	1.06609	1/1	A/A	TREG_NAIVE
DICE_33_33_DNA	56.9204	79.6824	0.99555	1/1	A/A	TREG_NAIVE
DICE_45_45_DNA	51.9944	82.839	0.177827	1/1	A/A	TREG_NAIVE
DICE_57_57_DNA	43.2711	88.8486	0.23219	1/1	A/A	TREG_NAIVE
DICE_69_69_DNA	25.158	61.6135	0.164746	1/0	G/A	TREG_NAIVE
DICE_81_81_DNA	35.6676	62.9535	0.87692	1/0	G/A	TREG_NAIVE
DICE_70_70_DNA	41.6458	64.4865	1.02451	1/0	G/A	TREG_NAIVE
DICE_22_22_DNA	27.7728	58.1422	0.667382	1/0	G/A	TREG_NAIVE
DICE_34_34_DNA	28.9695	51.0325	0.489638	0/0	G/G	TREG_NAIVE
DICE_46_46_DNA	33.2246	55.5584	0.166936	0/0	G/A	TREG_NAIVE
DICE_58_58_DNA	39.6243	58.4446	1.30136	1/0	G/A	TREG_NAIVE
DICE_82_82_DNA	38.2925	86.3598	0.178148	1/1	A/A	TREG_NAIVE
DICE_11_11_DNA	38.7954	89.1666	0.713145	1/0	A/A	TREG_NAIVE
DICE_35_35_DNA	41.3994	80.8135	0.199312	1/1	A/A	TREG_NAIVE
DICE_47_47_DNA	37.3547	65.669	0.702231	0/0	G/A	TREG_NAIVE
DICE_59_59_DNA	41.0785	70.2181	0.223902	0/0	G/A	TREG_NAIVE
DICE_71_71_DNA	59.1079	48.6956	1.98537	0/0	G/G	TREG_NAIVE
DICE_83_83_DNA	41.0289	63.62	0	0/0	G/A	TREG_NAIVE
DICE_12_12_DNA	35.5739	65.2059	0.828895	1/0	G/A	TREG_NAIVE
DICE_24_24_DNA	44.6403	63.572	0.440576	1/0	G/A	TREG_NAIVE
DICE_36_36_DNA	32.4151	73.5987	1.30137	1/0	A/A	TREG_NAIVE
DICE_48_48_DNA	55.5789	93.2921	1.21736	1/1	A/A	TREG_NAIVE
DICE_60_60_DNA	48.0405	85.7833	1.20143	1/1	A/A	TREG_NAIVE
DICE_72_72_DNA	56.2303	74.0779	1.70342	1/0	A/A	TREG_NAIVE
DICE_84_84_DNA	35.0652	95.0762	1.06485	1/1	A/A	TREG_NAIVE
DICE_1_1_DNA1	31.4481	54.4378	0.393237	1/0	G/A	CD4_NAIVE
DICE_13_13_DNA1	29.3864	68.0777	1.4795	1/1	A/A	CD4_NAIVE
DICE_25_25_DNA1	31.9875	65.9769	0.664631	1/0	G/A	CD4_NAIVE
DICE_37_37_DNA1	34.6553	71.4515	1.15942	0/0	G/A	CD4_NAIVE
DICE_49_49_DNA1	32.1384	57.3638	1.78968	0/0	G/G	CD4_NAIVE
DICE_61_61_DNA1	29.0698	76.2604	0.885212	1/1	A/A	CD4_NAIVE
DICE_73_73_DNA1	30.6301	61.1127	0.684459	1/0	G/A	CD4_NAIVE
DICE_85_85_DNA1	33.8556	97.1175	1.74876	1/1	A/A	CD4_NAIVE
DICE_2_2_DNA1	19.7775	56.9131	0.237627	1/0	G/A	CD4_NAIVE
DICE_47_47_DNA1	35.2386	60.0701	1.05848	0/0	G/A	CD4_NAIVE
DICE_21_21_DNA1	35.3164	62.9095	0.666179	1/1	A/A	CD4_NAIVE
DICE_63_63_DNA1	46.7918	70.409	1.37744	1/1	A/A	CD4_NAIVE
DICE_56_56_DNA1	22.0079	76.9309	0.824647	1/0	A/A	CD4_NAIVE
DICE_78_78_DNA1	61.5781	71.682	0.420688	1/1	A/A	CD4_NAIVE
DICE_14_14_DNA1	24.7421	60.3653	0.405779	1/1	A/A	CD4_NAIVE
DICE_26_26_DNA1	20.2072	47.9796	0.218131	1/0	G/A	CD4_NAIVE
DICE_38_38_DNA1	28.0071	66.0833	0.634396	1/0	A/A	CD4_NAIVE
DICE_50_50_DNA1	22.2173	59.2557	0.648555	1/0	G/A	CD4_NAIVE
DICE_62_62_DNA1	36.5885	59.1396	0.468105	0/0	G/A	CD4_NAIVE
DICE_74_74_DNA1	22.1932	73.6044	0.723655	1/1	A/A	CD4_NAIVE
DICE_86_86_DNA1	21.9986	67.7032	0.88425	1/0	A/A	CD4_NAIVE
DICE_3_3_DNA1	44.6102	66.5017	0.681095	0/0	G/G	CD4_NAIVE
DICE_15_15_DNA1	33.8244	55.3635	0.719017	1/0	G/A	CD4_NAIVE
DICE_27_27_DNA1	27.5312	70.9828	0.179015	1/1	A/A	CD4_NAIVE
DICE_39_39_DNA1	16.6064	48.9523	0	1/0	G/A	CD4_NAIVE
DICE_75_75_DNA1	19.4737	37.7446	0.342768	0/0	G/G	CD4_NAIVE
DICE_87_87_DNA1	40.0191	74.0628	0.19539	1/1	A/A	CD4_NAIVE
DICE_4_4_DNA1	28.9783	84.9519	0.622385	1/1	A/A	CD4_NAIVE
DICE_16_16_DNA1	16.2119	41.2931	1.5017	0/0	G/A	CD4_NAIVE
DICE_28_28_DNA1	27.6306	75.6701	0.219413	1/1	A/A	CD4_NAIVE
DICE_40_40_DNA1	31.4442	61.4236	0.552296	1/1	A/A	CD4_NAIVE
DICE_52_52_DNA1	35.2135	75.3771	3.57761	1/0	G/A	CD4_NAIVE
DICE_64_64_DNA1	41.1246	67.5518	0.253109	1/0	G/A	CD4_NAIVE
DICE_76_76_DNA1	31.4494	73.5585	0.691584	1/1	A/A	CD4_NAIVE
DICE_88_88_DNA1	22.2338	74.6833	1.10907	0/0	A/A	CD4_NAIVE
DICE_5_5_DNA1	25.6843	66.5699	0.211242	1/0	G/A	CD4_NAIVE
DICE_17_17_DNA1	28.9509	64.9949	0.209986	1/0	A/A	CD4_NAIVE
DICE_29_29_DNA1	24.1072	58.5505	0.63649	1/0	G/A	CD4_NAIVE
DICE_41_41_DNA1	35.753	66.5583	0.223029	1/1	A/A	CD4_NAIVE
DICE_53_53_DNA1	22.8899	73.6703	0.884689	1/1	A/A	CD4_NAIVE
DICE_65_65_DNA1	30.8776	73.6425	0.924973	1/1	A/A	CD4_NAIVE
DICE_77_77_DNA1	25.7577	45.7645	1.36885	0/0	G/G	CD4_NAIVE
DICE_89_89_DNA1	39.1017	90.2233	0.269466	1/1	A/A	CD4_NAIVE
DICE_6_6_DNA1	34.8214	90.0534	0.22483	1/1	A/A	CD4_NAIVE
DICE_18_18_DNA1	28.9591	66.6157	0	1/1	A/A	CD4_NAIVE
DICE_30_30_DNA1	42.9299	53.6097	0.341887	1/0	G/A	CD4_NAIVE
DICE_42_42_DNA1	21.0791	68.693	0.885949	1/1	A/A	CD4_NAIVE
DICE_54_54_DNA1	28.6934	55.7772	1.60419	0/0	G/A	CD4_NAIVE
DICE_66_66_DNA1	27.8008	53.4713	0.823873	0/0	G/A	CD4_NAIVE
DICE_90_90_DNA1	24.3604	80.3469	0.928537	1/1	A/A	CD4_NAIVE
DICE_7_7_DNA1	23.6728	76.5556	0.330398	1/1	A/A	CD4_NAIVE
DICE_19_19_DNA1	31.939	58.4803	0.653792	1/0	G/A	CD4_NAIVE
DICE_31_31_DNA1	22.0515	42.9898	0.86132	0/0	G/G	CD4_NAIVE
DICE_43_43_DNA1	38.0362	60.9473	1.63506	1/0	G/A	CD4_NAIVE
DICE_55_55_DNA1	43.1801	75.7306	0.381844	1/0	A/A	CD4_NAIVE
DICE_67_67_DNA1	41.4341	64.709	0.575383	1/0	G/A	CD4_NAIVE
DICE_79_79_DNA1	26.7651	47.2389	0.650234	0/0	G/G	CD4_NAIVE
DICE_91_91_DNA1	23.578	53.8173	0.851721	1/1	A/A	CD4_NAIVE
DICE_8_8_DNA1	31.7415	89.3949	0.943185	1/1	A/A	CD4_NAIVE
DICE_32_32_DNA1	19.0911	67.1719	0.212731	1/0	A/A	CD4_NAIVE
DICE_44_44_DNA1	28.3578	48.7096	0.218898	0/0	G/A	CD4_NAIVE
DICE_68_68_DNA1	39.1279	58.5672	0.424448	1/0	A/A	CD4_NAIVE
DICE_80_80_DNA1	55.3036	70.4855	0.129297	1/1	A/A	CD4_NAIVE
DICE_10_10_DNA1	44.4169	69.7142	1.39482	1/0	G/A	CD4_NAIVE
DICE_9_9_DNA1	33.7383	65.468	0.47327	0/0	G/G	CD4_NAIVE
DICE_33_33_DNA1	37.1959	79.7795	0.234678	1/1	A/A	CD4_NAIVE
DICE_45_45_DNA1	30.4641	74.3702	1.0905	1/1	A/A	CD4_NAIVE
DICE_57_57_DNA1	35.164	87.6509	0.918904	1/1	A/A	CD4_NAIVE
DICE_69_69_DNA1	26.5357	58.2306	0.705099	1/0	G/A	CD4_NAIVE
DICE_81_81_DNA1	26.0042	63.1779	0.225979	1/0	G/A	CD4_NAIVE
DICE_70_70_DNA1	32.2302	76.402	0.238146	1/0	G/A	CD4_NAIVE
DICE_22_22_DNA1	27.2401	61.3957	1.47121	1/0	G/A	CD4_NAIVE
DICE_34_34_DNA1	23.5355	51.9493	0.722658	0/0	G/G	CD4_NAIVE
DICE_46_46_DNA1	22.1336	55.1059	0.858458	0/0	G/A	CD4_NAIVE
DICE_58_58_DNA1	23.7143	62.4295	1.126	1/0	G/A	CD4_NAIVE
DICE_82_82_DNA1	29.9173	75.6065	0.248273	1/1	A/A	CD4_NAIVE
DICE_11_11_DNA1	35.1298	91.0709	0.235059	1/0	A/A	CD4_NAIVE
DICE_35_35_DNA1	23.7647	70.8007	0.235385	1/1	A/A	CD4_NAIVE
DICE_59_59_DNA1	43.4848	73.6201	0.896777	0/0	G/A	CD4_NAIVE
DICE_71_71_DNA1	24.4289	44.2777	1.41625	0/0	G/G	CD4_NAIVE
DICE_83_83_DNA1	34.918	58.0938	0.656424	0/0	G/A	CD4_NAIVE
DICE_12_12_DNA1	24.4813	68.7785	0.228557	1/0	G/A	CD4_NAIVE
DICE_24_24_DNA1	51.034	67.3518	0.976664	1/0	G/A	CD4_NAIVE
DICE_36_36_DNA1	30.7316	73.4924	0.559947	1/0	A/A	CD4_NAIVE
DICE_48_48_DNA1	43.9081	74.1048	0.165762	1/1	A/A	CD4_NAIVE
DICE_60_60_DNA1	46.86	100.828	0.395406	1/1	A/A	CD4_NAIVE
DICE_72_72_DNA1	37.4758	55.9783	0.451253	1/0	A/A	CD4_NAIVE
DICE_84_84_DNA1	26.7827	90.767	0.135307	1/1	A/A	CD4_NAIVE
DICE_1_1_DNA2	14.5341	54.4275	0.647809	1/0	G/A	CD8_NAIVE
DICE_13_13_DNA2	10.2461	62.1746	1.12615	1/1	A/A	CD8_NAIVE
DICE_25_25_DNA2	12.8086	55.7512	1.28713	1/0	G/A	CD8_NAIVE
DICE_37_37_DNA2	12.4235	58.2092	1.02178	0/0	G/A	CD8_NAIVE
DICE_49_49_DNA2	12.1239	48.691	0	0/0	G/G	CD8_NAIVE
DICE_61_61_DNA2	12.2414	61.4076	0.585774	1/1	A/A	CD8_NAIVE
DICE_73_73_DNA2	18.6707	62.9719	0.456598	1/0	G/A	CD8_NAIVE
DICE_85_85_DNA2	12.1196	106.167	0.487745	1/1	A/A	CD8_NAIVE
DICE_2_2_DNA2	8.96737	53.1389	0.472018	1/0	G/A	CD8_NAIVE
DICE_47_47_DNA2	14.2132	56.5543	0.409141	0/0	G/A	CD8_NAIVE
DICE_63_63_DNA2	16.096	66.326	0.687842	1/1	A/A	CD8_NAIVE
DICE_56_56_DNA2	16.9857	70.0795	0.240098	1/0	A/A	CD8_NAIVE
DICE_22_22_DNA2	12.645	56.2628	1.28741	1/0	G/A	CD8_NAIVE
DICE_44_44_DNA2	16.1423	60.6888	0.439492	0/0	G/A	CD8_NAIVE
DICE_78_78_DNA2	32.2726	75.9478	0	1/1	A/A	CD8_NAIVE
DICE_14_14_DNA2	15.5346	62.7669	0.629	1/1	A/A	CD8_NAIVE
DICE_26_26_DNA2	10.9131	52.7749	1.18731	1/0	G/A	CD8_NAIVE
DICE_38_38_DNA2	11.8979	55.7712	0.405918	1/0	A/A	CD8_NAIVE
DICE_50_50_DNA2	10.2846	58.6219	0.498615	1/0	G/A	CD8_NAIVE
DICE_62_62_DNA2	14.1197	49.9402	0.384426	0/0	G/A	CD8_NAIVE
DICE_74_74_DNA2	12.4926	56.5453	0.503982	1/1	A/A	CD8_NAIVE
DICE_86_86_DNA2	13.2249	68.6156	1.53341	1/0	A/A	CD8_NAIVE
DICE_3_3_DNA2	15.7229	48.4625	1.22049	0/0	G/G	CD8_NAIVE
DICE_15_15_DNA2	15.1921	47.0939	0.152664	1/0	G/A	CD8_NAIVE
DICE_27_27_DNA2	9.46974	55.6265	0.713705	1/1	A/A	CD8_NAIVE
DICE_39_39_DNA2	10.1466	52.7302	0.854867	1/0	G/A	CD8_NAIVE
DICE_51_51_DNA1	13.6353	53.1855	0.680973	1/1	A/A	CD8_NAIVE
DICE_75_75_DNA2	8.74574	39.7943	0.42776	0/0	G/G	CD8_NAIVE
DICE_87_87_DNA2	8.07379	65.9459	0.490363	1/1	A/A	CD8_NAIVE
DICE_4_4_DNA2	10.0714	55.1656	1.1928	1/1	A/A	CD8_NAIVE
DICE_16_16_DNA2	11.3612	43.5461	1.01278	0/0	G/A	CD8_NAIVE
DICE_28_28_DNA2	8.43968	51.9674	0	1/1	A/A	CD8_NAIVE
DICE_40_40_DNA2	11.7713	50.6057	1.1974	1/1	A/A	CD8_NAIVE
DICE_52_52_DNA2	8.81968	48.9805	0.723944	1/0	G/A	CD8_NAIVE
DICE_64_64_DNA2	7.58147	45.2326	0.402905	1/0	G/A	CD8_NAIVE
DICE_76_76_DNA2	11.6765	56.7917	1.23158	1/1	A/A	CD8_NAIVE
DICE_88_88_DNA2	10.3041	68.9043	1.05462	0/0	A/A	CD8_NAIVE
DICE_5_5_DNA2	11.8169	57.6172	0.77751	1/0	G/A	CD8_NAIVE
DICE_17_17_DNA2	19.3496	60.3915	1.43963	1/0	A/A	CD8_NAIVE
DICE_29_29_DNA2	10.9326	54.4523	1.73346	1/0	G/A	CD8_NAIVE
DICE_41_41_DNA2	13.2424	64.5136	0	1/1	A/A	CD8_NAIVE
DICE_53_53_DNA2	11.0818	55.6528	0.706709	1/1	A/A	CD8_NAIVE
DICE_65_65_DNA2	12.3749	63.055	0.481653	1/1	A/A	CD8_NAIVE
DICE_77_77_DNA2	11.1874	35.6553	0.635258	0/0	G/G	CD8_NAIVE
DICE_89_89_DNA2	10.0013	59.263	0.418761	1/1	A/A	CD8_NAIVE
DICE_6_6_DNA2	13.2847	63.2211	0.48305	1/1	A/A	CD8_NAIVE
DICE_18_18_DNA2	10.5339	54.5335	0.704275	1/1	A/A	CD8_NAIVE
DICE_30_30_DNA2	13.8824	42.0158	0.833986	1/0	G/A	CD8_NAIVE
DICE_42_42_DNA2	10.0445	57.1582	0	1/1	A/A	CD8_NAIVE
DICE_54_54_DNA2	8.69305	42.752	0.201873	0/0	G/A	CD8_NAIVE
DICE_66_66_DNA2	12.5023	47.6531	0	0/0	G/A	CD8_NAIVE
DICE_90_90_DNA2	7.73764	67.3761	0.485968	1/1	A/A	CD8_NAIVE
DICE_7_7_DNA2	9.77374	64.7314	0.736617	1/1	A/A	CD8_NAIVE
DICE_19_19_DNA2	9.69753	45.8383	1.03871	1/0	G/A	CD8_NAIVE
DICE_31_31_DNA2	12.7968	39.0334	1.26298	0/0	G/G	CD8_NAIVE
DICE_43_43_DNA2	12.6662	52.5635	0.58993	1/0	G/A	CD8_NAIVE
DICE_55_55_DNA2	20.7378	79.7551	0.362708	1/0	A/A	CD8_NAIVE
DICE_67_67_DNA2	15.683	54.5552	0.458618	1/0	G/A	CD8_NAIVE
DICE_79_79_DNA2	10.9383	39.8593	0.223906	0/0	G/G	CD8_NAIVE
DICE_91_91_DNA2	9.97708	60.7223	0.225994	1/1	A/A	CD8_NAIVE
DICE_8_8_DNA2	11.3324	65.4333	0.630534	1/1	A/A	CD8_NAIVE
DICE_32_32_DNA2	11.582	54.814	0.460525	1/0	A/A	CD8_NAIVE
DICE_68_68_DNA2	14.5383	48.0193	1.54523	1/0	A/A	CD8_NAIVE
DICE_80_80_DNA2	18.7781	53.047	0.730879	1/1	A/A	CD8_NAIVE
DICE_10_10_DNA2	10.6726	56.3945	0.567177	1/0	G/A	CD8_NAIVE
DICE_9_9_DNA2	15.9445	52.9398	1.17723	0/0	G/G	CD8_NAIVE
DICE_21_21_DNA2	13.0079	50.7093	0.354156	1/1	A/A	CD8_NAIVE
DICE_33_33_DNA2	11.3239	63.5173	0.199319	1/1	A/A	CD8_NAIVE
DICE_45_45_DNA2	10.5254	59.7307	0.855487	1/1	A/A	CD8_NAIVE
DICE_57_57_DNA2	11.826	72.3475	1.89453	1/1	A/A	CD8_NAIVE
DICE_69_69_DNA2	13.4737	56.7075	0.370487	1/0	G/A	CD8_NAIVE
DICE_81_81_DNA2	15.195	48.3432	0.823348	1/0	G/A	CD8_NAIVE
DICE_70_70_DNA2	11.4488	55.2927	0.430452	1/0	G/A	CD8_NAIVE
DICE_34_34_DNA2	14.5853	48.1456	0.832764	0/0	G/G	CD8_NAIVE
DICE_46_46_DNA2	13.0587	41.4872	0.168632	0/0	G/A	CD8_NAIVE
DICE_58_58_DNA2	10.3206	47.8879	0.611155	1/0	G/A	CD8_NAIVE
DICE_82_82_DNA2	12.7119	65.3885	0.579045	1/1	A/A	CD8_NAIVE
DICE_11_11_DNA2	14.2387	71.7797	1.17107	1/0	A/A	CD8_NAIVE
DICE_35_35_DNA2	12.8989	61.788	0.758413	1/1	A/A	CD8_NAIVE
DICE_59_59_DNA2	20.6425	58.2975	1.16023	0/0	G/A	CD8_NAIVE
DICE_71_71_DNA2	14.5415	47.8367	1.03926	0/0	G/G	CD8_NAIVE
DICE_83_83_DNA2	13.9392	52.5527	1.13966	0/0	G/A	CD8_NAIVE
DICE_12_12_DNA2	8.86105	54.1396	0.972997	1/0	G/A	CD8_NAIVE
DICE_24_24_DNA2	13.0327	48.3989	0.706183	1/0	G/A	CD8_NAIVE
DICE_36_36_DNA2	9.79776	67.9769	0.928308	1/0	A/A	CD8_NAIVE
DICE_48_48_DNA2	14.1081	65.1498	0	1/1	A/A	CD8_NAIVE
DICE_60_60_DNA2	16.2352	78.7375	0	1/1	A/A	CD8_NAIVE
DICE_72_72_DNA2	15.8568	67.0583	0.207675	1/0	A/A	CD8_NAIVE
DICE_84_84_DNA2	14.8559	81.6172	0.834424	1/1	A/A	CD8_NAIVE
DICE_1_1_DNA3	24.8275	44.7249	1.24745	1/0	G/A	B_NAIVE
DICE_13_13_DNA3	14.1199	51.6344	0.994132	1/1	A/A	B_NAIVE
DICE_25_25_DNA3	15.3426	30.326	0.48734	1/0	G/A	B_NAIVE
DICE_37_37_DNA3	27.7845	52.4366	2.33555	0/0	G/A	B_NAIVE
DICE_49_49_DNA3	25.2866	35.5643	0.76231	0/0	G/G	B_NAIVE
DICE_61_61_DNA3	20.6899	61.9079	0	1/1	A/A	B_NAIVE
DICE_73_73_DNA3	23.714	39.6214	1.05698	1/0	G/A	B_NAIVE
DICE_85_85_DNA3	22.3006	73.284	0	1/1	A/A	B_NAIVE
DICE_2_2_DNA3	13.7447	35.1502	2.09722	1/0	G/A	B_NAIVE
DICE_47_47_DNA3	18.5524	30.874	0.368839	0/0	G/A	B_NAIVE
DICE_21_21_DNA3	13.5804	30.7066	0	1/1	A/A	B_NAIVE
DICE_63_63_DNA3	16.5032	42.2862	1.48917	1/1	A/A	B_NAIVE
DICE_56_56_DNA3	15.6545	35.4887	1.57629	1/0	A/A	B_NAIVE
DICE_22_22_DNA3	15.7121	39.4894	0.519996	1/0	G/A	B_NAIVE
DICE_44_44_DNA3	17.858	27.6738	0.82709	0/0	G/A	B_NAIVE
DICE_78_78_DNA3	15.3569	36.4368	1.66423	1/1	A/A	B_NAIVE
DICE_14_14_DNA3	16.3715	46.693	0.532258	1/1	A/A	B_NAIVE
DICE_26_26_DNA3	15.0152	28.2467	1.53681	1/0	G/A	B_NAIVE
DICE_38_38_DNA3	22.4508	62.8583	0.227259	1/0	A/A	B_NAIVE
DICE_50_50_DNA3	19.9966	42.4123	0.247801	1/0	G/A	B_NAIVE
DICE_62_62_DNA3	17.1194	41.2386	0.261375	0/0	G/A	B_NAIVE
DICE_74_74_DNA3	16.7654	46.0586	1.57945	1/1	A/A	B_NAIVE
DICE_86_86_DNA3	18.5988	50.0092	3.17918	1/0	A/A	B_NAIVE
DICE_3_3_DNA3	21.7478	28.9875	1.12598	0/0	G/G	B_NAIVE
DICE_15_15_DNA3	16.0811	30.5479	1.06442	1/0	G/A	B_NAIVE
DICE_27_27_DNA3	15.3833	41.8923	1.01823	1/1	A/A	B_NAIVE
DICE_39_39_DNA3	15.9041	29.8511	0.480332	1/0	G/A	B_NAIVE
DICE_51_51_DNA2	16.0305	41.6845	0.786382	1/1	A/A	B_NAIVE
DICE_75_75_DNA3	15.9447	25.3576	1.30362	0/0	G/G	B_NAIVE
DICE_87_87_DNA3	16.2138	51.7862	0	1/1	A/A	B_NAIVE
DICE_4_4_DNA3	12.135	46.9115	0.723769	1/1	A/A	B_NAIVE
DICE_16_16_DNA3	16.2165	29.1552	0.25755	0/0	G/A	B_NAIVE
DICE_28_28_DNA3	20.7997	44.588	0	1/1	A/A	B_NAIVE
DICE_40_40_DNA3	13.1896	41.8613	0.738831	1/1	A/A	B_NAIVE
DICE_52_52_DNA3	19.843	39.9921	1.26348	1/0	G/A	B_NAIVE
DICE_64_64_DNA3	14.2061	31.8871	0.516551	1/0	G/A	B_NAIVE
DICE_76_76_DNA3	14.2992	45.2809	0	1/1	A/A	B_NAIVE
DICE_88_88_DNA3	15.8967	43.0335	0.549121	0/0	A/A	B_NAIVE
DICE_5_5_DNA3	16.4729	37.9907	0.505802	1/0	G/A	B_NAIVE
DICE_17_17_DNA3	13.7134	36.9159	0.247689	1/0	A/A	B_NAIVE
DICE_29_29_DNA3	13.77	28.8903	0	1/0	G/A	B_NAIVE
DICE_41_41_DNA3	16.2882	45.809	0.243306	1/1	A/A	B_NAIVE
DICE_53_53_DNA3	16.7331	39.1665	0.971453	1/1	A/A	B_NAIVE
DICE_65_65_DNA3	16.3327	38.965	0	1/1	A/A	B_NAIVE
DICE_77_77_DNA3	14.2779	25.7106	1.05217	0/0	G/G	B_NAIVE
DICE_89_89_DNA3	13.9382	47.4996	0.253405	1/1	A/A	B_NAIVE
DICE_6_6_DNA3	20.0927	39.2318	0.782044	1/1	A/A	B_NAIVE
DICE_18_18_DNA3	15.8882	43.0124	0.482486	1/1	A/A	B_NAIVE
DICE_30_30_DNA3	16.132	27.1668	0.454899	1/0	G/A	B_NAIVE
DICE_42_42_DNA3	16.9602	40.63	0.249302	1/1	A/A	B_NAIVE
DICE_54_54_DNA3	15.2103	30.1092	1.47484	0/0	G/A	B_NAIVE
DICE_66_66_DNA3	15.3692	30.0853	0.732278	0/0	G/A	B_NAIVE
DICE_90_90_DNA3	11.9767	42.7207	1.32389	1/1	A/A	B_NAIVE
DICE_7_7_DNA3	13.2549	42.5804	2.30534	1/1	A/A	B_NAIVE
DICE_19_19_DNA3	14.475	36.0843	0.174676	1/0	G/A	B_NAIVE
DICE_31_31_DNA3	16.9124	21.8846	0.674087	0/0	G/G	B_NAIVE
DICE_43_43_DNA3	16.0212	33.3311	0.458797	1/0	G/A	B_NAIVE
DICE_55_55_DNA3	12.2652	36.8105	0.691722	1/0	A/A	B_NAIVE
DICE_67_67_DNA3	16.7615	30.625	0.465524	1/0	G/A	B_NAIVE
DICE_79_79_DNA3	18.7463	23.9809	2.94623	0/0	G/G	B_NAIVE
DICE_91_91_DNA3	16.3882	45.2589	0.489602	1/1	A/A	B_NAIVE
DICE_8_8_DNA3	16.1479	44.1716	0.498591	1/1	A/A	B_NAIVE
DICE_20_20_DNA	17.5794	34.0642	0.22387	1/0	G/A	B_NAIVE
DICE_32_32_DNA3	13.5293	46.6176	0.990403	1/0	A/A	B_NAIVE
DICE_68_68_DNA3	18.4377	34.8159	0.485254	1/0	A/A	B_NAIVE
DICE_80_80_DNA3	22.2989	35.8534	0	1/1	A/A	B_NAIVE
DICE_10_10_DNA3	18.0169	46.6101	0.224275	1/0	G/A	B_NAIVE
DICE_9_9_DNA3	20.8709	30.5623	0.244389	0/0	G/G	B_NAIVE
DICE_33_33_DNA3	14.8982	44.8508	0	1/1	A/A	B_NAIVE
DICE_45_45_DNA3	14.4528	38.7942	0	1/1	A/A	B_NAIVE
DICE_57_57_DNA3	16.9401	41.7947	0	1/1	A/A	B_NAIVE
DICE_69_69_DNA3	16.2153	35.4916	0.775265	1/0	G/A	B_NAIVE
DICE_81_81_DNA3	11.4303	35.3475	1.66248	1/0	G/A	B_NAIVE
DICE_70_70_DNA3	15.9588	33.6458	1.21158	1/0	G/A	B_NAIVE
DICE_34_34_DNA3	9.76521	14.7857	1.29739	0/0	G/G	B_NAIVE
DICE_46_46_DNA3	12.8476	30.1307	0.806903	0/0	G/A	B_NAIVE
DICE_58_58_DNA3	17.8181	32.1216	1.90048	1/0	G/A	B_NAIVE
DICE_82_82_DNA3	13.1241	51.0148	0.229543	1/1	A/A	B_NAIVE
DICE_11_11_DNA3	15.832	38.6371	0.795472	1/0	A/A	B_NAIVE
DICE_23_23_DNA	11.2675	40.6694	0	0/0	G/A	B_NAIVE
DICE_35_35_DNA3	13.3919	35.2579	0.243473	1/1	A/A	B_NAIVE
DICE_59_59_DNA3	12.5314	30.975	0	0/0	G/A	B_NAIVE
DICE_71_71_DNA3	14.7688	19.4961	0.580277	0/0	G/G	B_NAIVE
DICE_83_83_DNA3	10.6408	26.7185	0.592055	0/0	G/A	B_NAIVE
DICE_12_12_DNA3	21.216	46.8798	1.08073	1/0	G/A	B_NAIVE
DICE_24_24_DNA3	21.2411	38.4854	0.986535	1/0	G/A	B_NAIVE
DICE_36_36_DNA3	17.7839	42.4856	0.358722	1/0	A/A	B_NAIVE
DICE_48_48_DNA3	16.3963	35.0826	1.78388	1/1	A/A	B_NAIVE
DICE_60_60_DNA3	14.2952	33.4613	0.233752	1/1	A/A	B_NAIVE
DICE_72_72_DNA3	12.0728	32.8964	0.497951	1/0	A/A	B_NAIVE
DICE_84_84_DNA3	18.6255	53.7372	0.721552	1/1	A/A	B_NAIVE
DICE_1_1_DNA4	29.9347	35.2616	0.57347	1/0	G/A	CD4_N_STIM
DICE_13_13_DNA4	11.9633	16.7001	0	1/1	A/A	CD4_N_STIM
DICE_25_25_DNA4	24.0723	25.3315	0.778042	1/0	G/A	CD4_N_STIM
DICE_37_37_DNA4	34.7167	36.7809	1.02373	0/0	G/A	CD4_N_STIM
DICE_49_49_DNA4	15.4694	22.5785	0.542845	0/0	G/G	CD4_N_STIM
DICE_61_61_DNA4	18.5077	27.2823	0	1/1	A/A	CD4_N_STIM
DICE_73_73_DNA4	22.0141	24.5272	0.860871	1/0	G/A	CD4_N_STIM
DICE_85_85_DNA4	33.658	43.8342	0	1/1	A/A	CD4_N_STIM
DICE_2_2_DNA4	25.9823	41.8618	0.144469	1/0	G/A	CD4_N_STIM
DICE_47_47_DNA4	15.7511	23.6313	1.2556	0/0	G/A	CD4_N_STIM
DICE_21_21_DNA4	15.0163	28.7662	0.643362	1/1	A/A	CD4_N_STIM
DICE_63_63_DNA4	18.3469	25.7148	0	1/1	A/A	CD4_N_STIM
DICE_56_56_DNA4	16.8996	19.3369	0.180314	1/0	A/A	CD4_N_STIM
DICE_44_44_DNA4	21.5321	22.7204	0	0/0	G/A	CD4_N_STIM
DICE_78_78_DNA4	27.786	29.4116	0.391762	1/1	A/A	CD4_N_STIM
DICE_14_14_DNA4	19.5873	16.707	0.676608	1/1	A/A	CD4_N_STIM
DICE_26_26_DNA4	20.0511	23.2551	0.392053	1/0	G/A	CD4_N_STIM
DICE_38_38_DNA4	21.7605	23.7715	0	1/0	A/A	CD4_N_STIM
DICE_50_50_DNA4	16.7373	22.5158	0	1/0	G/A	CD4_N_STIM
DICE_62_62_DNA4	30.8793	27.4747	0.435376	0/0	G/A	CD4_N_STIM
DICE_74_74_DNA4	21.8738	33.4917	0.295586	1/1	A/A	CD4_N_STIM
DICE_86_86_DNA4	14.7473	28.3695	0.712473	1/0	A/A	CD4_N_STIM
DICE_3_3_DNA4	28.1531	26.7035	0.458996	0/0	G/G	CD4_N_STIM
DICE_15_15_DNA4	18.0312	17.2099	0.439986	1/0	G/A	CD4_N_STIM
DICE_27_27_DNA4	14.3611	18.3959	0.358609	1/1	A/A	CD4_N_STIM
DICE_39_39_DNA4	11.7983	19.0298	0.436662	1/0	G/A	CD4_N_STIM
DICE_51_51_DNA3	12.0692	20.0496	0.1273	1/1	A/A	CD4_N_STIM
DICE_75_75_DNA4	18.7789	19.938	0	0/0	G/G	CD4_N_STIM
DICE_87_87_DNA4	22.9879	29.4124	1.2633	1/1	A/A	CD4_N_STIM
DICE_4_4_DNA4	14.2839	21.3693	0	1/1	A/A	CD4_N_STIM
DICE_16_16_DNA4	16.0718	19.1189	0.465879	0/0	G/A	CD4_N_STIM
DICE_28_28_DNA4	13.9973	21.4924	0.741012	1/1	A/A	CD4_N_STIM
DICE_40_40_DNA4	17.1709	23.0054	0	1/1	A/A	CD4_N_STIM
DICE_52_52_DNA4	19.7081	24.4699	0.468158	1/0	G/A	CD4_N_STIM
DICE_64_64_DNA4	17.9482	25.3603	0.342062	1/0	G/A	CD4_N_STIM
DICE_76_76_DNA4	22.8745	33.8152	0	1/1	A/A	CD4_N_STIM
DICE_88_88_DNA4	23.925	33.6915	0.195031	0/0	A/A	CD4_N_STIM
DICE_5_5_DNA4	15.327	26.8752	0.683153	1/0	G/A	CD4_N_STIM
DICE_17_17_DNA4	13.0611	18.6496	0.352133	1/0	A/A	CD4_N_STIM
DICE_29_29_DNA4	19.1336	23.2589	0.161697	1/0	G/A	CD4_N_STIM
DICE_41_41_DNA4	17.5086	20.4868	1.04534	1/1	A/A	CD4_N_STIM
DICE_53_53_DNA4	14.1663	31.5657	0.128776	1/1	A/A	CD4_N_STIM
DICE_65_65_DNA4	15.3027	21.2766	0	1/1	A/A	CD4_N_STIM
DICE_77_77_DNA4	15.9054	24.6718	0	0/0	G/G	CD4_N_STIM
DICE_89_89_DNA4	27.5049	41.1406	1.29297	1/1	A/A	CD4_N_STIM
DICE_6_6_DNA4	16.5059	24.6436	0.318975	1/1	A/A	CD4_N_STIM
DICE_18_18_DNA4	11.7779	16.5694	1.42396	1/1	A/A	CD4_N_STIM
DICE_30_30_DNA4	28.1869	24.082	0.624812	1/0	G/A	CD4_N_STIM
DICE_42_42_DNA4	15.6496	19.7336	0	1/1	A/A	CD4_N_STIM
DICE_54_54_DNA4	16.7609	22.6884	0.408988	0/0	G/A	CD4_N_STIM
DICE_66_66_DNA4	20.8525	23.0954	0.303289	0/0	G/A	CD4_N_STIM
DICE_90_90_DNA4	24.2522	36.1249	0.278476	1/1	A/A	CD4_N_STIM
DICE_7_7_DNA4	15.6256	24.5319	0.392552	1/1	A/A	CD4_N_STIM
DICE_19_19_DNA4	24.2642	20.0197	0	1/0	G/A	CD4_N_STIM
DICE_31_31_DNA4	23.6045	25.5039	0	0/0	G/G	CD4_N_STIM
DICE_43_43_DNA4	30.5924	20.2724	0	1/0	G/A	CD4_N_STIM
DICE_55_55_DNA4	19.3182	22.5859	0.220144	1/0	A/A	CD4_N_STIM
DICE_67_67_DNA4	31.8304	28.833	0.526718	1/0	G/A	CD4_N_STIM
DICE_79_79_DNA4	21.7046	24.9721	0.357022	0/0	G/G	CD4_N_STIM
DICE_91_91_DNA4	29.1243	27.4357	0.18982	1/1	A/A	CD4_N_STIM
DICE_8_8_DNA4	18.6633	22.4668	0.127346	1/1	A/A	CD4_N_STIM
DICE_32_32_DNA4	15.1215	21.4818	0.68132	1/0	A/A	CD4_N_STIM
DICE_68_68_DNA4	30.2215	27.5393	0.41447	1/0	A/A	CD4_N_STIM
DICE_80_80_DNA4	24.7061	25.6503	0.186033	1/1	A/A	CD4_N_STIM
DICE_10_10_DNA4	23.7298	31.6569	0.338022	1/0	G/A	CD4_N_STIM
DICE_9_9_DNA4	16.6862	17.0727	0.424992	0/0	G/G	CD4_N_STIM
DICE_33_33_DNA4	16.5801	19.4446	0	1/1	A/A	CD4_N_STIM
DICE_45_45_DNA4	20.8646	25.6163	0.792554	1/1	A/A	CD4_N_STIM
DICE_57_57_DNA4	19.244	22.8509	0	1/1	A/A	CD4_N_STIM
DICE_69_69_DNA4	20.2849	25.5062	0.376217	1/0	G/A	CD4_N_STIM
DICE_81_81_DNA4	28.8326	28.7458	0.0875578	1/0	G/A	CD4_N_STIM
DICE_70_70_DNA4	26.9044	28.08	0.358309	1/0	G/A	CD4_N_STIM
DICE_22_22_DNA4	19.627	20.5117	0.5182	1/0	G/A	CD4_N_STIM
DICE_34_34_DNA4	20.6268	21.557	0.362296	0/0	G/G	CD4_N_STIM
DICE_46_46_DNA4	17.5918	23.1226	0.177423	0/0	G/A	CD4_N_STIM
DICE_58_58_DNA4	18.5915	19.0858	0.157597	1/0	G/A	CD4_N_STIM
DICE_82_82_DNA4	31.1464	27.4858	0.567505	1/1	A/A	CD4_N_STIM
DICE_11_11_DNA4	22.0799	25.4164	0.363195	1/0	A/A	CD4_N_STIM
DICE_35_35_DNA4	14.6403	20.9427	0.182654	1/1	A/A	CD4_N_STIM
DICE_59_59_DNA4	23.8503	21.4482	0.437936	0/0	G/A	CD4_N_STIM
DICE_71_71_DNA4	18.1236	19.6305	0.75314	0/0	G/G	CD4_N_STIM
DICE_83_83_DNA4	26.2329	23.8738	0.190272	0/0	G/A	CD4_N_STIM
DICE_12_12_DNA4	36.9631	31.3944	0	1/0	G/A	CD4_N_STIM
DICE_24_24_DNA4	23.5368	26.8046	0.32603	1/0	G/A	CD4_N_STIM
DICE_36_36_DNA4	27.5522	26.1539	0	1/0	A/A	CD4_N_STIM
DICE_48_48_DNA4	20.9843	26.5487	0	1/1	A/A	CD4_N_STIM
DICE_60_60_DNA4	28.5975	31.8955	0.468544	1/1	A/A	CD4_N_STIM
DICE_72_72_DNA4	22.9536	24.5295	0.184393	1/0	A/A	CD4_N_STIM
DICE_84_84_DNA4	29.2357	36.9612	0.588289	1/1	A/A	CD4_N_STIM
DICE_1_1_DNA5	13.3756	29.0696	0.216157	1/0	G/A	CD8_N_STIM
DICE_13_13_DNA5	14.3807	25.7968	0	1/1	A/A	CD8_N_STIM
DICE_25_25_DNA5	16.2376	27.1121	0.190134	1/0	G/A	CD8_N_STIM
DICE_37_37_DNA5	17.7229	35.3364	0.391811	0/0	G/A	CD8_N_STIM
DICE_49_49_DNA5	11.9582	22.8701	0	0/0	G/G	CD8_N_STIM
DICE_61_61_DNA5	6.13603	20.9863	0.206788	1/1	A/A	CD8_N_STIM
DICE_73_73_DNA5	13.0268	27.7278	0.21052	1/0	G/A	CD8_N_STIM
DICE_85_85_DNA5	12.5484	39.5477	0.608367	1/1	A/A	CD8_N_STIM
DICE_2_2_DNA5	23.2639	41.7092	0.915795	1/0	G/A	CD8_N_STIM
DICE_47_47_DNA5	16.8329	33.1098	0.315369	0/0	G/A	CD8_N_STIM
DICE_21_21_DNA5	19.4114	38.7321	0.708151	1/1	A/A	CD8_N_STIM
DICE_63_63_DNA5	18.698	38.1826	0.355128	1/1	A/A	CD8_N_STIM
DICE_56_56_DNA5	17.5137	43.9511	0.358506	1/0	A/A	CD8_N_STIM
DICE_22_22_DNA5	17.7076	32.5251	0.383797	1/0	G/A	CD8_N_STIM
DICE_44_44_DNA5	14.4923	25.5811	0	0/0	G/A	CD8_N_STIM
DICE_14_14_DNA5	22.2502	20.0023	0.171753	1/1	A/A	CD8_N_STIM
DICE_26_26_DNA5	14.2662	24.5423	0.52045	1/0	G/A	CD8_N_STIM
DICE_38_38_DNA5	11.2003	24.6476	0.773786	1/0	A/A	CD8_N_STIM
DICE_50_50_DNA5	12.5325	21.1355	0.453706	1/0	G/A	CD8_N_STIM
DICE_62_62_DNA5	12.8029	23.1419	0.350298	0/0	G/A	CD8_N_STIM
DICE_74_74_DNA5	10.2009	30.6682	0.383533	1/1	A/A	CD8_N_STIM
DICE_86_86_DNA5	13.9922	36.8894	0.640887	1/0	A/A	CD8_N_STIM
DICE_3_3_DNA5	10.1806	27.6272	0.411712	0/0	G/G	CD8_N_STIM
DICE_15_15_DNA5	10.9503	18.6512	0.156791	1/0	G/A	CD8_N_STIM
DICE_27_27_DNA5	9.57828	23.8971	0.420145	1/1	A/A	CD8_N_STIM
DICE_39_39_DNA5	10.7666	22.1783	0.716938	1/0	G/A	CD8_N_STIM
DICE_51_51_DNA4	12.3417	26.2496	0.564666	1/1	A/A	CD8_N_STIM
DICE_75_75_DNA5	9.71518	19.6766	0.204942	0/0	G/G	CD8_N_STIM
DICE_87_87_DNA5	9.46261	33.6178	1.04004	1/1	A/A	CD8_N_STIM
DICE_4_4_DNA5	10.5918	21.6395	0.791081	1/1	A/A	CD8_N_STIM
DICE_16_16_DNA5	18.7225	26.9367	0.152622	0/0	G/A	CD8_N_STIM
DICE_28_28_DNA5	11.6738	28.4927	0.971684	1/1	A/A	CD8_N_STIM
DICE_40_40_DNA5	11.3854	26.3018	0.372342	1/1	A/A	CD8_N_STIM
DICE_52_52_DNA5	10.0872	21.0754	0.200543	1/0	G/A	CD8_N_STIM
DICE_64_64_DNA5	10.497	27.3965	0.923817	1/0	G/A	CD8_N_STIM
DICE_76_76_DNA5	12.1519	31.1795	0.52199	1/1	A/A	CD8_N_STIM
DICE_88_88_DNA5	10.4993	31.2872	0.339349	0/0	A/A	CD8_N_STIM
DICE_5_5_DNA5	12.5389	25.8219	0.590636	1/0	G/A	CD8_N_STIM
DICE_17_17_DNA5	9.98247	24.4159	0.533925	1/0	A/A	CD8_N_STIM
DICE_29_29_DNA5	10.8964	25.3128	0.181397	1/0	G/A	CD8_N_STIM
DICE_41_41_DNA5	11.0875	24.2163	0.195158	1/1	A/A	CD8_N_STIM
DICE_53_53_DNA5	7.69332	26.6691	0.184871	1/1	A/A	CD8_N_STIM
DICE_65_65_DNA5	13.1004	28.9209	0	1/1	A/A	CD8_N_STIM
DICE_77_77_DNA5	14.5281	28.5183	0.650165	0/0	G/G	CD8_N_STIM
DICE_89_89_DNA5	11.0465	39.2836	0.409752	1/1	A/A	CD8_N_STIM
DICE_6_6_DNA5	10.924	31.2426	0.532731	1/1	A/A	CD8_N_STIM
DICE_18_18_DNA5	21.2888	27.2778	0.430994	1/1	A/A	CD8_N_STIM
DICE_30_30_DNA5	11.1932	22.7853	0.450466	1/0	G/A	CD8_N_STIM
DICE_42_42_DNA5	10.3058	20.1347	0	1/1	A/A	CD8_N_STIM
DICE_54_54_DNA5	10.7426	26.6508	0	0/0	G/A	CD8_N_STIM
DICE_66_66_DNA5	10.1014	19.3378	0.565839	0/0	G/A	CD8_N_STIM
DICE_90_90_DNA5	11.9289	37.402	0.372485	1/1	A/A	CD8_N_STIM
DICE_7_7_DNA5	12.0509	32.4826	0.587683	1/1	A/A	CD8_N_STIM
DICE_19_19_DNA5	20.6048	28.4856	0.271145	1/0	G/A	CD8_N_STIM
DICE_31_31_DNA5	10.5378	21.8922	1.08524	0/0	G/G	CD8_N_STIM
DICE_43_43_DNA5	21.6464	25.0324	0.939565	1/0	G/A	CD8_N_STIM
DICE_55_55_DNA5	12.6741	19.1927	0.289456	1/0	A/A	CD8_N_STIM
DICE_67_67_DNA5	12.3326	24.5296	0	1/0	G/A	CD8_N_STIM
DICE_79_79_DNA5	8.85383	23.8844	0.200551	0/0	G/G	CD8_N_STIM
DICE_91_91_DNA5	9.38273	18.2898	0.197929	1/1	A/A	CD8_N_STIM
DICE_8_8_DNA5	11.696	26.8121	0.179563	1/1	A/A	CD8_N_STIM
DICE_32_32_DNA5	12.8117	40.2988	0	1/0	A/A	CD8_N_STIM
DICE_68_68_DNA5	12.3336	21.1463	0	1/0	A/A	CD8_N_STIM
DICE_80_80_DNA5	9.45391	25.6721	0.381393	1/1	A/A	CD8_N_STIM
DICE_10_10_DNA5	8.97819	28.359	0	1/0	G/A	CD8_N_STIM
DICE_9_9_DNA5	10.4278	20.9869	1.02917	0/0	G/G	CD8_N_STIM
DICE_33_33_DNA5	11.0734	30.432	1.73213	1/1	A/A	CD8_N_STIM
DICE_45_45_DNA5	9.93475	24.417	0.203365	1/1	A/A	CD8_N_STIM
DICE_57_57_DNA5	8.7515	19.5634	0	1/1	A/A	CD8_N_STIM
DICE_69_69_DNA5	13.419	30.2583	0.361784	1/0	G/A	CD8_N_STIM
DICE_81_81_DNA5	12.4229	27.0509	0.172513	1/0	G/A	CD8_N_STIM
DICE_70_70_DNA5	16.2326	25.0555	0.429262	1/0	G/A	CD8_N_STIM
DICE_34_34_DNA5	10.836	18.5083	0	0/0	G/G	CD8_N_STIM
DICE_46_46_DNA5	8.56313	21.5271	0.387932	0/0	G/A	CD8_N_STIM
DICE_58_58_DNA5	11.5093	17.7545	0.334794	1/0	G/A	CD8_N_STIM
DICE_82_82_DNA5	11.7092	27.9325	0.510915	1/1	A/A	CD8_N_STIM
DICE_11_11_DNA5	9.19043	25.4908	0.434142	1/0	A/A	CD8_N_STIM
DICE_35_35_DNA5	12.1736	31.3781	1.07824	1/1	A/A	CD8_N_STIM
DICE_59_59_DNA5	12.5975	18.8732	0.62444	0/0	G/A	CD8_N_STIM
DICE_71_71_DNA5	9.0184	18.7625	0.366499	0/0	G/G	CD8_N_STIM
DICE_83_83_DNA5	10.5454	27.108	0.910683	0/0	G/A	CD8_N_STIM
DICE_12_12_DNA5	16.8431	30.1518	0.535002	1/0	G/A	CD8_N_STIM
DICE_24_24_DNA5	11.0587	28.1862	0.822247	1/0	G/A	CD8_N_STIM
DICE_36_36_DNA5	12.8207	29.7695	0.317752	1/0	A/A	CD8_N_STIM
DICE_48_48_DNA5	12.008	26.4362	0	1/1	A/A	CD8_N_STIM
DICE_60_60_DNA5	14.112	30.2561	0	1/1	A/A	CD8_N_STIM
DICE_72_72_DNA5	12.6972	22.7281	0	1/0	A/A	CD8_N_STIM
DICE_84_84_DNA5	12.1371	30.5116	0.187376	1/1	A/A	CD8_N_STIM
DICE_1_1_DNA6	48.3633	7.96323	0.170689	1/0	G/A	CLASSICAL_MONOCYTES
DICE_13_13_DNA6	41.4738	9.21824	0	1/1	A/A	CLASSICAL_MONOCYTES
DICE_25_25_DNA6	51.3028	6.83788	0	1/0	G/A	CLASSICAL_MONOCYTES
DICE_37_37_DNA6	44.2304	6.60385	0	0/0	G/A	CLASSICAL_MONOCYTES
DICE_49_49_DNA6	33.4342	4.98158	0.162952	0/0	G/G	CLASSICAL_MONOCYTES
DICE_61_61_DNA6	52.4429	9.4602	0	1/1	A/A	CLASSICAL_MONOCYTES
DICE_73_73_DNA6	51.6933	7.64783	0.4066	1/0	G/A	CLASSICAL_MONOCYTES
DICE_85_85_DNA6	47.664	9.4508	0	1/1	A/A	CLASSICAL_MONOCYTES
DICE_2_2_DNA6	43.7109	7.38195	0	1/0	G/A	CLASSICAL_MONOCYTES
DICE_47_47_DNA6	79.4626	8.6912	0.147674	0/0	G/A	CLASSICAL_MONOCYTES
DICE_21_21_DNA6	56.8032	7.45167	0.174221	1/1	A/A	CLASSICAL_MONOCYTES
DICE_63_63_DNA6	52.6034	9.36882	0	1/1	A/A	CLASSICAL_MONOCYTES
DICE_56_56_DNA6	58.7302	8.08708	0.138716	1/0	A/A	CLASSICAL_MONOCYTES
DICE_22_22_DNA6	50.9184	6.89978	0.121827	1/0	G/A	CLASSICAL_MONOCYTES
DICE_44_44_DNA6	48.2724	7.24317	0.268949	0/0	G/A	CLASSICAL_MONOCYTES
DICE_78_78_DNA5	73.0479	10.5157	0.131679	1/1	A/A	CLASSICAL_MONOCYTES
DICE_14_14_DNA6	60.0101	6.90405	0.7793	1/1	A/A	CLASSICAL_MONOCYTES
DICE_26_26_DNA6	44.7891	6.58333	0	1/0	G/A	CLASSICAL_MONOCYTES
DICE_38_38_DNA6	46.349	9.17655	0.178887	1/0	A/A	CLASSICAL_MONOCYTES
DICE_50_50_DNA6	39.6918	7.47816	0.181001	1/0	G/A	CLASSICAL_MONOCYTES
DICE_62_62_DNA6	34.419	5.99202	0.166869	0/0	G/A	CLASSICAL_MONOCYTES
DICE_74_74_DNA6	45.89	9.35892	0.341359	1/1	A/A	CLASSICAL_MONOCYTES
DICE_86_86_DNA6	40.7854	9.39291	0	1/0	A/A	CLASSICAL_MONOCYTES
DICE_3_3_DNA6	38.1122	5.26426	0.301348	0/0	G/G	CLASSICAL_MONOCYTES
DICE_15_15_DNA6	38.763	5.92843	0.29188	1/0	G/A	CLASSICAL_MONOCYTES
DICE_27_27_DNA6	42.731	8.69061	0.158291	1/1	A/A	CLASSICAL_MONOCYTES
DICE_39_39_DNA6	41.1911	8.40248	0.141932	1/0	G/A	CLASSICAL_MONOCYTES
DICE_51_51_DNA5	55.6782	8.8681	0.146537	1/1	A/A	CLASSICAL_MONOCYTES
DICE_75_75_DNA6	51.987	4.96158	0.387582	0/0	G/G	CLASSICAL_MONOCYTES
DICE_87_87_DNA6	64.7469	9.44005	0.090184	1/1	A/A	CLASSICAL_MONOCYTES
DICE_4_4_DNA6	52.4073	9.3265	0	1/1	A/A	CLASSICAL_MONOCYTES
DICE_16_16_DNA6	45.3134	6.94942	0.359316	0/0	G/A	CLASSICAL_MONOCYTES
DICE_28_28_DNA6	37.987	8.30951	0.35889	1/1	A/A	CLASSICAL_MONOCYTES
DICE_40_40_DNA6	46.764	7.48651	0	1/1	A/A	CLASSICAL_MONOCYTES
DICE_52_52_DNA6	40.5975	6.40621	0.554478	1/0	G/A	CLASSICAL_MONOCYTES
DICE_64_64_DNA6	35.3457	5.55796	0	1/0	G/A	CLASSICAL_MONOCYTES
DICE_76_76_DNA6	44.1168	10.2081	0.171229	1/1	A/A	CLASSICAL_MONOCYTES
DICE_88_88_DNA6	51.7872	10.679	0.182308	0/0	A/A	CLASSICAL_MONOCYTES
DICE_5_5_DNA6	49.6105	7.41194	0	1/0	G/A	CLASSICAL_MONOCYTES
DICE_17_17_DNA6	57.8331	8.21816	0	1/0	A/A	CLASSICAL_MONOCYTES
DICE_29_29_DNA6	39.108	6.03764	0.503446	1/0	G/A	CLASSICAL_MONOCYTES
DICE_41_41_DNA6	41.7385	7.80099	0.702237	1/1	A/A	CLASSICAL_MONOCYTES
DICE_53_53_DNA6	36.6167	8.53647	0	1/1	A/A	CLASSICAL_MONOCYTES
DICE_65_65_DNA6	50.5715	8.49945	0.559008	1/1	A/A	CLASSICAL_MONOCYTES
DICE_77_77_DNA6	33.2549	4.77194	0.344189	0/0	G/G	CLASSICAL_MONOCYTES
DICE_89_89_DNA6	46.8401	10.2931	0	1/1	A/A	CLASSICAL_MONOCYTES
DICE_6_6_DNA6	48.1125	9.5367	0.177512	1/1	A/A	CLASSICAL_MONOCYTES
DICE_18_18_DNA6	40.7595	6.89467	0.156876	1/1	A/A	CLASSICAL_MONOCYTES
DICE_30_30_DNA6	33.8578	5.41025	0.301335	1/0	G/A	CLASSICAL_MONOCYTES
DICE_42_42_DNA6	48.0389	8.47832	0	1/1	A/A	CLASSICAL_MONOCYTES
DICE_54_54_DNA6	47.8585	7.06968	0.360367	0/0	G/A	CLASSICAL_MONOCYTES
DICE_66_66_DNA6	58.9779	5.94515	0.174313	0/0	G/A	CLASSICAL_MONOCYTES
DICE_90_90_DNA6	54.6808	10.967	0	1/1	A/A	CLASSICAL_MONOCYTES
DICE_7_7_DNA6	62.4822	10.2596	0	1/1	A/A	CLASSICAL_MONOCYTES
DICE_19_19_DNA6	51.7521	6.2123	0	1/0	G/A	CLASSICAL_MONOCYTES
DICE_31_31_DNA6	39.2458	6.35596	0	0/0	G/G	CLASSICAL_MONOCYTES
DICE_43_43_DNA6	45.7063	6.54672	0.193723	1/0	G/A	CLASSICAL_MONOCYTES
DICE_55_55_DNA6	37.4705	8.14812	0	1/0	A/A	CLASSICAL_MONOCYTES
DICE_67_67_DNA6	58.324	8.26332	0	1/0	G/A	CLASSICAL_MONOCYTES
DICE_79_79_DNA6	47.6501	5.24062	0.436987	0/0	G/G	CLASSICAL_MONOCYTES
DICE_91_91_DNA6	47.1071	10.1976	0	1/1	A/A	CLASSICAL_MONOCYTES
DICE_8_8_DNA6	67.9289	9.61423	0.190771	1/1	A/A	CLASSICAL_MONOCYTES
DICE_20_20_DNA1	48.6253	6.61286	0.328945	1/0	G/A	CLASSICAL_MONOCYTES
DICE_32_32_DNA6	43.3628	9.05512	0	1/0	A/A	CLASSICAL_MONOCYTES
DICE_68_68_DNA6	47.0645	7.73233	0.145808	1/0	A/A	CLASSICAL_MONOCYTES
DICE_80_80_DNA6	48.7213	11.1457	0.326794	1/1	A/A	CLASSICAL_MONOCYTES
DICE_10_10_DNA6	66.2714	9.6901	0.164841	1/0	G/A	CLASSICAL_MONOCYTES
DICE_9_9_DNA6	67.6104	7.00939	0.153903	0/0	G/G	CLASSICAL_MONOCYTES
DICE_33_33_DNA6	52.6012	9.33235	0	1/1	A/A	CLASSICAL_MONOCYTES
DICE_45_45_DNA6	63.6834	10.9835	0	1/1	A/A	CLASSICAL_MONOCYTES
DICE_57_57_DNA6	43.9132	8.21545	0	1/1	A/A	CLASSICAL_MONOCYTES
DICE_69_69_DNA6	41.2715	8.00202	0	1/0	G/A	CLASSICAL_MONOCYTES
DICE_81_81_DNA6	43.792	8.54256	0	1/0	G/A	CLASSICAL_MONOCYTES
DICE_70_70_DNA6	61.1762	8.59102	0.170938	1/0	G/A	CLASSICAL_MONOCYTES
DICE_34_34_DNA6	40.7094	6.10068	0.168917	0/0	G/G	CLASSICAL_MONOCYTES
DICE_46_46_DNA6	53.9063	7.52422	0.339721	0/0	G/A	CLASSICAL_MONOCYTES
DICE_58_58_DNA6	44.5306	6.68154	0.163641	1/0	G/A	CLASSICAL_MONOCYTES
DICE_82_82_DNA6	66.3108	9.01881	0	1/1	A/A	CLASSICAL_MONOCYTES
DICE_11_11_DNA6	58.7444	11.6581	0	1/0	A/A	CLASSICAL_MONOCYTES
DICE_23_23_DNA1	41.3961	10.0801	0	0/0	G/A	CLASSICAL_MONOCYTES
DICE_35_35_DNA6	54.8262	9.68417	0	1/1	A/A	CLASSICAL_MONOCYTES
DICE_59_59_DNA6	50.1767	7.236	0	0/0	G/A	CLASSICAL_MONOCYTES
DICE_71_71_DNA6	67.4156	5.89235	0	0/0	G/G	CLASSICAL_MONOCYTES
DICE_83_83_DNA6	44.967	8.68284	0	0/0	G/A	CLASSICAL_MONOCYTES
DICE_12_12_DNA6	60.3333	8.70376	0	1/0	G/A	CLASSICAL_MONOCYTES
DICE_24_24_DNA6	62.9133	9.28139	0	1/0	G/A	CLASSICAL_MONOCYTES
DICE_36_36_DNA6	57.3598	7.66548	0	1/0	A/A	CLASSICAL_MONOCYTES
DICE_48_48_DNA6	58.8909	9.85687	0	1/1	A/A	CLASSICAL_MONOCYTES
DICE_60_60_DNA6	59.3671	8.97383	0.284824	1/1	A/A	CLASSICAL_MONOCYTES
DICE_72_72_DNA6	55.4655	10.4678	0.142054	1/0	A/A	CLASSICAL_MONOCYTES
DICE_84_84_DNA6	55.6287	11.0183	0	1/1	A/A	CLASSICAL_MONOCYTES
DICE_1_1_DNA7	28.4335	28.4401	0	1/0	G/A	NK_CD16POS
DICE_13_13_DNA7	12.3955	22.2154	0.380604	1/1	A/A	NK_CD16POS
DICE_25_25_DNA7	23.1861	18.8401	0.329428	1/0	G/A	NK_CD16POS
DICE_37_37_DNA7	27.7574	31.8425	0.536408	0/0	G/A	NK_CD16POS
DICE_49_49_DNA7	22.7074	18.5395	0.176763	0/0	G/G	NK_CD16POS
DICE_61_61_DNA7	23.1892	29.563	0.118891	1/1	A/A	NK_CD16POS
DICE_73_73_DNA7	26.4959	23.505	0	1/0	G/A	NK_CD16POS
DICE_85_85_DNA7	27.5837	36.8487	0.77782	1/1	A/A	NK_CD16POS
DICE_2_2_DNA7	16.9551	30.521	0.189695	1/0	G/A	NK_CD16POS
DICE_47_47_DNA7	19.5689	18.6628	0	0/0	G/A	NK_CD16POS
DICE_21_21_DNA7	22.0747	16.8536	0	1/1	A/A	NK_CD16POS
DICE_63_63_DNA7	14.9095	20.6979	0	1/1	A/A	NK_CD16POS
DICE_56_56_DNA7	21.7412	22.5933	0.695917	1/0	A/A	NK_CD16POS
DICE_22_22_DNA7	31.9257	23.1686	0.450128	1/0	G/A	NK_CD16POS
DICE_44_44_DNA7	18.0868	18.2911	0.332106	0/0	G/A	NK_CD16POS
DICE_78_78_DNA6	15.4652	20.7227	0	1/1	A/A	NK_CD16POS
DICE_14_14_DNA7	19.8767	21.8391	0.354376	1/1	A/A	NK_CD16POS
DICE_26_26_DNA7	22.0657	19.1412	0.516759	1/0	G/A	NK_CD16POS
DICE_38_38_DNA7	25.4679	31.6991	0	1/0	A/A	NK_CD16POS
DICE_50_50_DNA7	23.3497	24.1119	0.170253	1/0	G/A	NK_CD16POS
DICE_62_62_DNA7	22.8269	21.5539	0.179208	0/0	G/A	NK_CD16POS
DICE_74_74_DNA7	24.0822	29.572	0	1/1	A/A	NK_CD16POS
DICE_86_86_DNA7	33.2263	40.0134	0.453429	1/0	A/A	NK_CD16POS
DICE_3_3_DNA7	37.937	21.9444	0	0/0	G/G	NK_CD16POS
DICE_15_15_DNA7	16.0719	20.9897	0	1/0	G/A	NK_CD16POS
DICE_27_27_DNA7	22.3566	25.8634	0.554924	1/1	A/A	NK_CD16POS
DICE_39_39_DNA7	22.0656	26.4882	0.550586	1/0	G/A	NK_CD16POS
DICE_51_51_DNA6	21.688	25.9564	0.200447	1/1	A/A	NK_CD16POS
DICE_75_75_DNA7	19.7719	13.598	0.193069	0/0	G/G	NK_CD16POS
DICE_87_87_DNA7	21.6129	28.5655	0.969581	1/1	A/A	NK_CD16POS
DICE_4_4_DNA7	27.8785	29.2249	0.764294	1/1	A/A	NK_CD16POS
DICE_16_16_DNA7	48.7479	30.6535	0.507393	0/0	G/A	NK_CD16POS
DICE_28_28_DNA7	20.9897	27.633	0.361396	1/1	A/A	NK_CD16POS
DICE_40_40_DNA7	18.8305	26.0784	0.195629	1/1	A/A	NK_CD16POS
DICE_52_52_DNA7	23.4443	21.2543	0.618985	1/0	G/A	NK_CD16POS
DICE_64_64_DNA7	19.7253	18.151	0	1/0	G/A	NK_CD16POS
DICE_76_76_DNA7	29.4038	29.2905	0.211055	1/1	A/A	NK_CD16POS
DICE_88_88_DNA7	21.9606	35.9163	0	0/0	A/A	NK_CD16POS
DICE_5_5_DNA7	23.8406	25.5483	0.589991	1/0	G/A	NK_CD16POS
DICE_17_17_DNA7	13.7414	21.3834	0	1/0	A/A	NK_CD16POS
DICE_29_29_DNA7	16.0323	19.6508	0	1/0	G/A	NK_CD16POS
DICE_41_41_DNA7	16.2686	28.6116	0.396102	1/1	A/A	NK_CD16POS
DICE_53_53_DNA7	17.7093	20.5196	0	1/1	A/A	NK_CD16POS
DICE_65_65_DNA7	20.7515	26.1439	0.17221	1/1	A/A	NK_CD16POS
DICE_77_77_DNA7	15.749	18.2331	0.630749	0/0	G/G	NK_CD16POS
DICE_89_89_DNA7	22.9138	32.3371	0.187341	1/1	A/A	NK_CD16POS
DICE_6_6_DNA7	28.3068	28.354	0.66292	1/1	A/A	NK_CD16POS
DICE_18_18_DNA7	17.0279	20.186	0	1/1	A/A	NK_CD16POS
DICE_30_30_DNA7	21.1617	21.4749	0.170494	1/0	G/A	NK_CD16POS
DICE_42_42_DNA7	21.7815	22.861	0.392132	1/1	A/A	NK_CD16POS
DICE_54_54_DNA7	17.3968	19.1196	0	0/0	G/A	NK_CD16POS
DICE_66_66_DNA7	24.4633	19.5222	0.560247	0/0	G/A	NK_CD16POS
DICE_90_90_DNA7	22.5521	35.618	0	1/1	A/A	NK_CD16POS
DICE_7_7_DNA7	21.7429	29.0929	0	1/1	A/A	NK_CD16POS
DICE_19_19_DNA7	23.0916	21.1259	0	1/0	G/A	NK_CD16POS
DICE_31_31_DNA7	23.3916	14.4863	0	0/0	G/G	NK_CD16POS
DICE_43_43_DNA7	28.3676	22.3662	0.579255	1/0	G/A	NK_CD16POS
DICE_55_55_DNA7	17.544	19.9207	0.220373	1/0	A/A	NK_CD16POS
DICE_67_67_DNA7	31.4842	23.1177	0	1/0	G/A	NK_CD16POS
DICE_79_79_DNA7	23.7875	16.1591	0.224354	0/0	G/G	NK_CD16POS
DICE_91_91_DNA7	23.6693	30.4135	0.239155	1/1	A/A	NK_CD16POS
DICE_8_8_DNA7	18.2573	20.4222	0.386615	1/1	A/A	NK_CD16POS
DICE_20_20_DNA2	27.1472	19.5831	0	1/0	G/A	NK_CD16POS
DICE_32_32_DNA7	27.4475	33.0888	0	1/0	A/A	NK_CD16POS
DICE_68_68_DNA7	25.9676	21.1655	0	1/0	A/A	NK_CD16POS
DICE_80_80_DNA7	36.5441	23.8682	0.25059	1/1	A/A	NK_CD16POS
DICE_10_10_DNA7	14.6374	15.4779	0	1/0	G/A	NK_CD16POS
DICE_9_9_DNA7	18.8624	13.6122	1.42809	0/0	G/G	NK_CD16POS
DICE_33_33_DNA7	21.4794	16.0184	0	1/1	A/A	NK_CD16POS
DICE_45_45_DNA7	12.8481	21.4535	0.883215	1/1	A/A	NK_CD16POS
DICE_57_57_DNA7	24.1211	30.9439	0	1/1	A/A	NK_CD16POS
DICE_69_69_DNA7	32.9778	22.8321	0.990572	1/0	G/A	NK_CD16POS
DICE_81_81_DNA7	27.8123	27.4007	0	1/0	G/A	NK_CD16POS
DICE_70_70_DNA7	14.8333	15.0773	0.305905	1/0	G/A	NK_CD16POS
DICE_34_34_DNA7	17.4014	11.1218	0.145721	0/0	G/G	NK_CD16POS
DICE_46_46_DNA7	20.0691	16.86	0.288854	0/0	G/A	NK_CD16POS
DICE_58_58_DNA7	16.9501	15.8958	0	1/0	G/A	NK_CD16POS
DICE_82_82_DNA7	16.3978	19.6542	0.15309	1/1	A/A	NK_CD16POS
DICE_11_11_DNA7	27.6198	24.532	0	1/0	A/A	NK_CD16POS
DICE_35_35_DNA7	15.372	19.6367	0.420593	1/1	A/A	NK_CD16POS
DICE_59_59_DNA7	24.167	15.0045	0.480463	0/0	G/A	NK_CD16POS
DICE_71_71_DNA7	20.2376	12.3558	0.190223	0/0	G/G	NK_CD16POS
DICE_83_83_DNA7	20.8717	20.0427	0	0/0	G/A	NK_CD16POS
DICE_12_12_DNA7	21.5111	15.0389	0.470852	1/0	G/A	NK_CD16POS
DICE_24_24_DNA7	19.4348	17.2015	0.453226	1/0	G/A	NK_CD16POS
DICE_36_36_DNA7	20.6608	20.8119	0.378114	1/0	A/A	NK_CD16POS
DICE_48_48_DNA7	21.129	17.8463	0	1/1	A/A	NK_CD16POS
DICE_60_60_DNA7	21.5787	18.3234	0	1/1	A/A	NK_CD16POS
DICE_72_72_DNA7	21.716	25.4994	0.398744	1/0	A/A	NK_CD16POS
DICE_84_84_DNA7	50.0307	36.9007	0.406242	1/1	A/A	NK_CD16POS
DICE_1_1_DNA8	137.973	18.4352	NA	1/0	G/A	NONCLASSICAL_MONOCYTES
DICE_13_13_DNA8	112.311	16.7693	NA	1/1	A/A	NONCLASSICAL_MONOCYTES
DICE_25_25_DNA8	148.182	14.5757	NA	1/0	G/A	NONCLASSICAL_MONOCYTES
DICE_37_37_DNA8	144.049	15.6129	NA	0/0	G/A	NONCLASSICAL_MONOCYTES
DICE_49_49_DNA8	110.174	8.74706	NA	0/0	G/G	NONCLASSICAL_MONOCYTES
DICE_61_61_DNA8	143.943	21.6245	NA	1/1	A/A	NONCLASSICAL_MONOCYTES
DICE_73_73_DNA8	97.9168	12.7777	NA	1/0	G/A	NONCLASSICAL_MONOCYTES
DICE_85_85_DNA8	146.998	21.4215	NA	1/1	A/A	NONCLASSICAL_MONOCYTES
DICE_2_2_DNA8	123.754	17.869	NA	1/0	G/A	NONCLASSICAL_MONOCYTES
DICE_47_47_DNA8	143.224	18.5456	NA	0/0	G/A	NONCLASSICAL_MONOCYTES
DICE_21_21_DNA8	135.88	15.9276	NA	1/1	A/A	NONCLASSICAL_MONOCYTES
DICE_63_63_DNA8	111.065	22.2578	NA	1/1	A/A	NONCLASSICAL_MONOCYTES
DICE_56_56_DNA8	113.084	19.6165	NA	1/0	A/A	NONCLASSICAL_MONOCYTES
DICE_22_22_DNA8	120.104	16.2077	NA	1/0	G/A	NONCLASSICAL_MONOCYTES
DICE_44_44_DNA8	102.708	13.2615	NA	0/0	G/A	NONCLASSICAL_MONOCYTES
DICE_78_78_DNA7	96.3069	15.1359	NA	1/1	A/A	NONCLASSICAL_MONOCYTES
DICE_14_14_DNA8	112.426	14.4148	NA	1/1	A/A	NONCLASSICAL_MONOCYTES
DICE_26_26_DNA8	106.428	11.7696	NA	1/0	G/A	NONCLASSICAL_MONOCYTES
DICE_38_38_DNA8	118.826	20.2311	NA	1/0	A/A	NONCLASSICAL_MONOCYTES
DICE_50_50_DNA8	112.747	14.1958	NA	1/0	G/A	NONCLASSICAL_MONOCYTES
DICE_62_62_DNA8	114.81	13.2521	NA	0/0	G/A	NONCLASSICAL_MONOCYTES
DICE_74_74_DNA8	116.824	17.2541	NA	1/1	A/A	NONCLASSICAL_MONOCYTES
DICE_86_86_DNA8	100.694	16.2174	NA	1/0	A/A	NONCLASSICAL_MONOCYTES
DICE_3_3_DNA8	94.9689	10.4035	NA	0/0	G/G	NONCLASSICAL_MONOCYTES
DICE_15_15_DNA8	50.1899	7.85035	NA	1/0	G/A	NONCLASSICAL_MONOCYTES
DICE_27_27_DNA8	99.21	14.2926	NA	1/1	A/A	NONCLASSICAL_MONOCYTES
DICE_39_39_DNA8	81.9635	12.2501	NA	1/0	G/A	NONCLASSICAL_MONOCYTES
DICE_51_51_DNA7	111.728	15.1487	NA	1/1	A/A	NONCLASSICAL_MONOCYTES
DICE_75_75_DNA8	132.269	12.314	NA	0/0	G/G	NONCLASSICAL_MONOCYTES
DICE_87_87_DNA8	136.858	19.2871	NA	1/1	A/A	NONCLASSICAL_MONOCYTES
DICE_4_4_DNA8	96.7246	16.0496	NA	1/1	A/A	NONCLASSICAL_MONOCYTES
DICE_16_16_DNA8	86.9782	11.9963	NA	0/0	G/A	NONCLASSICAL_MONOCYTES
DICE_28_28_DNA8	95.3057	15.0432	NA	1/1	A/A	NONCLASSICAL_MONOCYTES
DICE_40_40_DNA8	110.031	13.7502	NA	1/1	A/A	NONCLASSICAL_MONOCYTES
DICE_52_52_DNA8	105.373	11.4183	NA	1/0	G/A	NONCLASSICAL_MONOCYTES
DICE_64_64_DNA8	92.8648	8.85419	NA	1/0	G/A	NONCLASSICAL_MONOCYTES
DICE_76_76_DNA8	95.6186	15.3111	NA	1/1	A/A	NONCLASSICAL_MONOCYTES
DICE_88_88_DNA8	118.271	15.538	NA	0/0	A/A	NONCLASSICAL_MONOCYTES
DICE_5_5_DNA8	105.446	9.74072	NA	1/0	G/A	NONCLASSICAL_MONOCYTES
DICE_17_17_DNA8	98.6293	12.7675	NA	1/0	A/A	NONCLASSICAL_MONOCYTES
DICE_29_29_DNA8	97.1007	8.37405	NA	1/0	G/A	NONCLASSICAL_MONOCYTES
DICE_41_41_DNA8	86.795	18.4298	NA	1/1	A/A	NONCLASSICAL_MONOCYTES
DICE_53_53_DNA8	87.1338	15.2928	NA	1/1	A/A	NONCLASSICAL_MONOCYTES
DICE_65_65_DNA8	92.815	14.2269	NA	1/1	A/A	NONCLASSICAL_MONOCYTES
DICE_77_77_DNA8	82.5534	8.08182	NA	0/0	G/G	NONCLASSICAL_MONOCYTES
DICE_89_89_DNA8	134.467	15.8724	NA	1/1	A/A	NONCLASSICAL_MONOCYTES
DICE_6_6_DNA8	98.0506	14.6546	NA	1/1	A/A	NONCLASSICAL_MONOCYTES
DICE_18_18_DNA8	94.1546	12.543	NA	1/1	A/A	NONCLASSICAL_MONOCYTES
DICE_30_30_DNA8	99.1601	9.32885	NA	1/0	G/A	NONCLASSICAL_MONOCYTES
DICE_42_42_DNA8	108.803	11.1656	NA	1/1	A/A	NONCLASSICAL_MONOCYTES
DICE_54_54_DNA8	108.462	11.1514	NA	0/0	G/A	NONCLASSICAL_MONOCYTES
DICE_66_66_DNA8	109.267	10.3457	NA	0/0	G/A	NONCLASSICAL_MONOCYTES
DICE_90_90_DNA8	97.0671	16.7971	NA	1/1	A/A	NONCLASSICAL_MONOCYTES
DICE_7_7_DNA8	118.755	18.3984	NA	1/1	A/A	NONCLASSICAL_MONOCYTES
DICE_19_19_DNA8	85.5182	10.1779	NA	1/0	G/A	NONCLASSICAL_MONOCYTES
DICE_31_31_DNA8	95.9539	7.06172	NA	0/0	G/G	NONCLASSICAL_MONOCYTES
DICE_43_43_DNA8	93.4172	9.69559	NA	1/0	G/A	NONCLASSICAL_MONOCYTES
DICE_55_55_DNA8	90.363	14.3133	NA	1/0	A/A	NONCLASSICAL_MONOCYTES
DICE_67_67_DNA8	109.938	10.4866	NA	1/0	G/A	NONCLASSICAL_MONOCYTES
DICE_79_79_DNA8	93.3008	8.01843	NA	0/0	G/G	NONCLASSICAL_MONOCYTES
DICE_91_91_DNA8	106.114	15.906	NA	1/1	A/A	NONCLASSICAL_MONOCYTES
DICE_8_8_DNA8	113.61	15.5197	NA	1/1	A/A	NONCLASSICAL_MONOCYTES
DICE_20_20_DNA3	96.7969	11.0531	NA	1/0	G/A	NONCLASSICAL_MONOCYTES
DICE_32_32_DNA8	122.543	15.5902	NA	1/0	A/A	NONCLASSICAL_MONOCYTES
DICE_68_68_DNA8	106.616	15.7109	NA	1/0	A/A	NONCLASSICAL_MONOCYTES
DICE_80_80_DNA8	84.906	17.6362	NA	1/1	A/A	NONCLASSICAL_MONOCYTES
DICE_10_10_DNA8	138.788	19.6252	NA	1/0	G/A	NONCLASSICAL_MONOCYTES
DICE_9_9_DNA8	139.205	11.5746	NA	0/0	G/G	NONCLASSICAL_MONOCYTES
DICE_33_33_DNA8	127.482	18.1849	NA	1/1	A/A	NONCLASSICAL_MONOCYTES
DICE_45_45_DNA8	133.987	20.8388	NA	1/1	A/A	NONCLASSICAL_MONOCYTES
DICE_57_57_DNA8	111.768	18.5633	NA	1/1	A/A	NONCLASSICAL_MONOCYTES
DICE_69_69_DNA8	89.7951	11.7393	NA	1/0	G/A	NONCLASSICAL_MONOCYTES
DICE_81_81_DNA8	81.1412	11.5304	NA	1/0	G/A	NONCLASSICAL_MONOCYTES
DICE_70_70_DNA8	115.897	15.7918	NA	1/0	G/A	NONCLASSICAL_MONOCYTES
DICE_34_34_DNA8	71.3207	6.49724	NA	0/0	G/G	NONCLASSICAL_MONOCYTES
DICE_46_46_DNA8	116.789	12.2983	NA	0/0	G/A	NONCLASSICAL_MONOCYTES
DICE_58_58_DNA8	125.106	13.9592	NA	1/0	G/A	NONCLASSICAL_MONOCYTES
DICE_82_82_DNA8	114.02	17.356	NA	1/1	A/A	NONCLASSICAL_MONOCYTES
DICE_11_11_DNA8	156.73	19.6268	NA	1/0	A/A	NONCLASSICAL_MONOCYTES
DICE_23_23_DNA2	79.5183	16.7852	NA	0/0	G/A	NONCLASSICAL_MONOCYTES
DICE_35_35_DNA8	116.541	15.8032	NA	1/1	A/A	NONCLASSICAL_MONOCYTES
DICE_71_71_DNA8	118.052	9.90888	NA	0/0	G/G	NONCLASSICAL_MONOCYTES
DICE_83_83_DNA8	80.8456	14.2274	NA	0/0	G/A	NONCLASSICAL_MONOCYTES
DICE_12_12_DNA8	155.007	18.1496	NA	1/0	G/A	NONCLASSICAL_MONOCYTES
DICE_24_24_DNA8	124.069	14.2585	NA	1/0	G/A	NONCLASSICAL_MONOCYTES
DICE_36_36_DNA8	100.647	18.7856	NA	1/0	A/A	NONCLASSICAL_MONOCYTES
DICE_48_48_DNA8	143.154	22.0991	NA	1/1	A/A	NONCLASSICAL_MONOCYTES
DICE_60_60_DNA8	153.78	19.3735	NA	1/1	A/A	NONCLASSICAL_MONOCYTES
DICE_72_72_DNA8	98.4882	19.4434	NA	1/0	A/A	NONCLASSICAL_MONOCYTES
DICE_84_84_DNA8	102.389	17.0377	NA	1/1	A/A	NONCLASSICAL_MONOCYTES
DICE_1_1_DNA9	191.017	36.6408	0.348542	1/0	G/A	TFH
DICE_13_13_DNA9	197.825	58.0143	0.515008	1/1	A/A	TFH
DICE_25_25_DNA9	224.466	47.997	1.02727	1/0	G/A	TFH
DICE_37_37_DNA9	183.344	45.5004	0.777687	0/0	G/A	TFH
DICE_49_49_DNA9	167.844	32.2494	0.173265	0/0	G/G	TFH
DICE_61_61_DNA9	208.61	52.8357	0.668581	1/1	A/A	TFH
DICE_73_73_DNA9	158.55	41.226	0.447316	1/0	G/A	TFH
DICE_85_85_DNA9	224.449	59.6002	0.720599	1/1	A/A	TFH
DICE_2_2_DNA9	165.968	41.9837	0.401616	1/0	G/A	TFH
DICE_14_14_DNA9	185.149	65.4922	0.608868	1/1	A/A	TFH
DICE_26_26_DNA9	226.253	43.7259	0.592457	1/0	G/A	TFH
DICE_38_38_DNA9	181.105	58.1367	0.331221	1/0	A/A	TFH
DICE_50_50_DNA9	160.434	43.2462	0.802207	1/0	G/A	TFH
DICE_62_62_DNA9	192.296	57.8285	0.596856	0/0	G/A	TFH
DICE_74_74_DNA9	165.592	59.4318	1.22028	1/1	A/A	TFH
DICE_86_86_DNA9	187.449	60.546	0.149454	1/0	A/A	TFH
DICE_3_3_DNA9	134.918	32.7349	0.889299	0/0	G/G	TFH
DICE_15_15_DNA9	107.644	35.977	0.807971	1/0	G/A	TFH
DICE_27_27_DNA9	104.744	44.1317	0.44057	1/1	A/A	TFH
DICE_39_39_DNA9	88.1479	38.5053	0.731509	1/0	G/A	TFH
DICE_51_51_DNA8	115.056	51.8378	0	1/1	A/A	TFH
DICE_63_63_DNA9	105.739	46.6124	0	1/1	A/A	TFH
DICE_75_75_DNA9	97.686	22.9218	0.239956	0/0	G/G	TFH
DICE_87_87_DNA9	114.617	41.683	0.975185	1/1	A/A	TFH
DICE_4_4_DNA9	112.766	36.2306	0.446134	1/1	A/A	TFH
DICE_16_16_DNA9	122.771	33.4555	0.665674	0/0	G/A	TFH
DICE_28_28_DNA9	134.953	52.6708	1.12954	1/1	A/A	TFH
DICE_40_40_DNA9	143.178	44.6442	2.12101	1/1	A/A	TFH
DICE_52_52_DNA9	136.615	35.8878	1.86896	1/0	G/A	TFH
DICE_64_64_DNA9	113.324	32.221	0.183138	1/0	G/A	TFH
DICE_76_76_DNA9	70.5198	27.1142	0	1/1	A/A	TFH
DICE_88_88_DNA9	147.269	45.7767	0.799944	0/0	A/A	TFH
DICE_5_5_DNA9	100.973	27.3093	0.641092	1/0	G/A	TFH
DICE_17_17_DNA9	146.27	33.8848	0.250285	1/0	A/A	TFH
DICE_29_29_DNA9	171.27	47.1145	0.723419	1/0	G/A	TFH
DICE_41_41_DNA9	178.046	47.5542	1.16501	1/1	A/A	TFH
DICE_53_53_DNA9	107.613	37.1694	0.897763	1/1	A/A	TFH
DICE_65_65_DNA9	109.025	39.1181	2.94417	1/1	A/A	TFH
DICE_77_77_DNA9	91.3855	22.7973	0.216215	0/0	G/G	TFH
DICE_89_89_DNA9	129.479	36.462	0	1/1	A/A	TFH
DICE_6_6_DNA9	116.565	35.2178	0	1/1	A/A	TFH
DICE_18_18_DNA9	140.56	44.5972	0.242769	1/1	A/A	TFH
DICE_30_30_DNA9	134.984	31.9219	0	1/0	G/A	TFH
DICE_42_42_DNA9	139.664	47.0403	0.758757	1/1	A/A	TFH
DICE_54_54_DNA9	138.28	29.0271	0.525384	0/0	G/A	TFH
DICE_66_66_DNA9	142.926	27.05	0.366052	0/0	G/A	TFH
DICE_78_78_DNA8	97.4579	31.7033	0.230978	1/1	A/A	TFH
DICE_90_90_DNA9	120.555	46.0093	0	1/1	A/A	TFH
DICE_7_7_DNA9	112.749	38.4707	0.799942	1/1	A/A	TFH
DICE_19_19_DNA9	116.936	27.2404	0.750634	1/0	G/A	TFH
DICE_31_31_DNA9	136.42	29.2306	0.519508	0/0	G/G	TFH
DICE_43_43_DNA9	127.112	34.214	1.97619	1/0	G/A	TFH
DICE_55_55_DNA9	109.705	36.7099	0.229843	1/0	A/A	TFH
DICE_67_67_DNA9	130.048	31.3363	0.562708	1/0	G/A	TFH
DICE_79_79_DNA9	133.532	23.1978	1.66304	0/0	G/G	TFH
DICE_91_91_DNA9	114.316	37.0302	0.414576	1/1	A/A	TFH
DICE_8_8_DNA9	122.259	38.3492	0.574263	1/1	A/A	TFH
DICE_32_32_DNA9	123.321	40.1559	0.389033	1/0	A/A	TFH
DICE_44_44_DNA9	137.452	35.9555	1.0889	0/0	G/A	TFH
DICE_56_56_DNA9	135.406	52.263	0.251979	1/0	A/A	TFH
DICE_68_68_DNA9	110.985	26.2644	0.757757	1/0	A/A	TFH
DICE_80_80_DNA9	223.711	31.7829	0	1/1	A/A	TFH
DICE_10_10_DNA9	150.718	38.4035	0	1/0	G/A	TFH
DICE_9_9_DNA9	134.019	25.792	0.213584	0/0	G/G	TFH
DICE_21_21_DNA9	97.2364	29.5492	0.206223	1/1	A/A	TFH
DICE_33_33_DNA9	126.405	36.8949	1.67236	1/1	A/A	TFH
DICE_45_45_DNA9	156.01	36.7775	0.543209	1/1	A/A	TFH
DICE_57_57_DNA9	134.502	42.5716	0.236745	1/1	A/A	TFH
DICE_69_69_DNA9	81.1197	26.1995	0	1/0	G/A	TFH
DICE_81_81_DNA9	77.468	26.9866	1.34782	1/0	G/A	TFH
DICE_70_70_DNA9	140.053	30.0016	0.203378	1/0	G/A	TFH
DICE_22_22_DNA9	105.95	29.1667	0.558758	1/0	G/A	TFH
DICE_34_34_DNA9	92.9293	25.8255	0.395695	0/0	G/G	TFH
DICE_46_46_DNA9	180.338	33.9015	0.39615	0/0	G/A	TFH
DICE_58_58_DNA9	124.752	37.2979	0.249094	1/0	G/A	TFH
DICE_82_82_DNA9	112.078	40.689	0.219506	1/1	A/A	TFH
DICE_11_11_DNA9	160.346	41.6819	0.43041	1/0	A/A	TFH
DICE_35_35_DNA9	107.499	40.7191	0.817244	1/1	A/A	TFH
DICE_47_47_DNA9	108.125	30.3743	0.654304	0/0	G/A	TFH
DICE_59_59_DNA8	169.428	40.4807	1.18353	0/0	G/A	TFH
DICE_71_71_DNA9	141.304	29.5584	0.748062	0/0	G/G	TFH
DICE_83_83_DNA9	109.244	36.7383	0.976363	0/0	G/A	TFH
DICE_12_12_DNA9	120.594	34.3862	0.831582	1/0	G/A	TFH
DICE_24_24_DNA9	140.129	37.7291	0.923653	1/0	G/A	TFH
DICE_36_36_DNA9	98.9012	46.2946	1.08027	1/0	A/A	TFH
DICE_48_48_DNA9	126.838	42.7555	0	1/1	A/A	TFH
DICE_60_60_DNA9	128.473	46.5562	0.178048	1/1	A/A	TFH
DICE_72_72_DNA9	93.6119	41.0734	0.368245	1/0	A/A	TFH
DICE_84_84_DNA9	91.6038	38.1893	0	1/1	A/A	TFH
DICE_1_1_DNA10	110.619	42.3375	0.427241	1/0	G/A	TH1-17
DICE_13_13_DNA10	100.701	64.3541	0.183685	1/1	A/A	TH1-17
DICE_25_25_DNA10	114.321	40.5963	0	1/0	G/A	TH1-17
DICE_37_37_DNA10	94.4347	45.8152	0.220597	0/0	G/A	TH1-17
DICE_49_49_DNA10	111.705	38.5182	1.63006	0/0	G/G	TH1-17
DICE_61_61_DNA10	134.217	70.3185	0.221965	1/1	A/A	TH1-17
DICE_73_73_DNA10	112.68	38.4505	0.628639	1/0	G/A	TH1-17
DICE_85_85_DNA10	117.334	68.7514	0.671783	1/1	A/A	TH1-17
DICE_2_2_DNA10	85.6296	41.2339	0.555043	1/0	G/A	TH1-17
DICE_14_14_DNA10	106.981	57.1275	0.424463	1/1	A/A	TH1-17
DICE_26_26_DNA10	99.4941	39.3714	0.608739	1/0	G/A	TH1-17
DICE_38_38_DNA10	100.014	65.1355	0.460257	1/0	A/A	TH1-17
DICE_50_50_DNA10	89.1129	38.032	0.42349	1/0	G/A	TH1-17
DICE_74_74_DNA10	79.0664	53.4695	0.589999	1/1	A/A	TH1-17
DICE_86_86_DNA10	96.282	55.8339	0.656425	1/0	A/A	TH1-17
DICE_3_3_DNA10	102.574	37.9222	0.242271	0/0	G/G	TH1-17
DICE_15_15_DNA10	91.7727	43.4455	0.540745	1/0	G/A	TH1-17
DICE_27_27_DNA10	110.45	54.8253	0.883422	1/1	A/A	TH1-17
DICE_39_39_DNA10	77.113	38.0478	0	1/0	G/A	TH1-17
DICE_51_51_DNA9	109.245	59.7765	0.156584	1/1	A/A	TH1-17
DICE_63_63_DNA10	105.314	49.4492	0.897553	1/1	A/A	TH1-17
DICE_75_75_DNA10	98.5891	29.0676	0.725879	0/0	G/G	TH1-17
DICE_87_87_DNA10	108.544	62.4601	0.229676	1/1	A/A	TH1-17
DICE_4_4_DNA10	68.7064	43.0595	0.415767	1/1	A/A	TH1-17
DICE_16_16_DNA10	87.6842	37.2189	0.414917	0/0	G/A	TH1-17
DICE_28_28_DNA10	114.544	45.2603	0.257556	1/1	A/A	TH1-17
DICE_40_40_DNA10	97.1223	54.5788	0.850018	1/1	A/A	TH1-17
DICE_52_52_DNA10	104.401	40.804	0.22753	1/0	G/A	TH1-17
DICE_64_64_DNA10	78.5162	46.0006	0.230091	1/0	G/A	TH1-17
DICE_76_76_DNA10	74.9072	48.1618	0.226232	1/1	A/A	TH1-17
DICE_88_88_DNA10	128.882	51.0261	1.0111	0/0	A/A	TH1-17
DICE_5_5_DNA10	96.1487	44.095	0.403038	1/0	G/A	TH1-17
DICE_17_17_DNA10	126.662	48.3337	0.864792	1/0	A/A	TH1-17
DICE_29_29_DNA10	93.7799	41.4636	0.635187	1/0	G/A	TH1-17
DICE_41_41_DNA10	107.805	52.1881	0	1/1	A/A	TH1-17
DICE_53_53_DNA10	73.1072	48.1895	0.238804	1/1	A/A	TH1-17
DICE_65_65_DNA10	94.1118	50.0297	0	1/1	A/A	TH1-17
DICE_77_77_DNA10	67.7707	29.625	0.227559	0/0	G/G	TH1-17
DICE_89_89_DNA10	98.6032	60.8722	0.950751	1/1	A/A	TH1-17
DICE_6_6_DNA10	68.6125	40.8521	0.266116	1/1	A/A	TH1-17
DICE_18_18_DNA10	103.49	48.4478	0.599559	1/1	A/A	TH1-17
DICE_30_30_DNA10	101.418	39.3779	1.0442	1/0	G/A	TH1-17
DICE_42_42_DNA10	72.5225	49.5418	0.218552	1/1	A/A	TH1-17
DICE_54_54_DNA10	119.936	39.0889	0.481741	0/0	G/A	TH1-17
DICE_66_66_DNA10	94.8806	42.3364	0.642642	0/0	G/A	TH1-17
DICE_78_78_DNA9	71.7887	47.0232	0.207951	1/1	A/A	TH1-17
DICE_90_90_DNA10	77.4356	51.2845	0.446743	1/1	A/A	TH1-17
DICE_7_7_DNA10	117.874	57.0144	0.624023	1/1	A/A	TH1-17
DICE_19_19_DNA10	114.163	40.7107	0.418137	1/0	G/A	TH1-17
DICE_31_31_DNA10	88.5691	32.4299	1.18335	0/0	G/G	TH1-17
DICE_43_43_DNA10	115.011	51.0906	1.14656	1/0	G/A	TH1-17
DICE_55_55_DNA10	68.8118	58.6779	1.38802	1/0	A/A	TH1-17
DICE_67_67_DNA10	76.838	44.0649	0.387479	1/0	G/A	TH1-17
DICE_79_79_DNA10	110.781	31.0265	0.549619	0/0	G/G	TH1-17
DICE_91_91_DNA10	78.1834	52.2977	0.197131	1/1	A/A	TH1-17
DICE_8_8_DNA10	110.821	60.9331	0.190217	1/1	A/A	TH1-17
DICE_32_32_DNA10	95.5215	50.8802	0.42134	1/0	A/A	TH1-17
DICE_44_44_DNA10	110.044	45.6933	0	0/0	G/A	TH1-17
DICE_56_56_DNA10	102.351	54.0266	1.39921	1/0	A/A	TH1-17
DICE_68_68_DNA10	83.2107	39.7125	0.210383	1/0	A/A	TH1-17
DICE_80_80_DNA10	159.791	51.0618	0.729878	1/1	A/A	TH1-17
DICE_10_10_DNA10	119.212	63.0085	0.518797	1/0	G/A	TH1-17
DICE_9_9_DNA10	99.9535	38.9976	0.736578	0/0	G/G	TH1-17
DICE_21_21_DNA10	78.9584	36.6747	0.360062	1/1	A/A	TH1-17
DICE_33_33_DNA10	105.153	50.9563	0.202499	1/1	A/A	TH1-17
DICE_45_45_DNA10	140.235	61.8323	0.42586	1/1	A/A	TH1-17
DICE_57_57_DNA10	100.213	52.6792	1.24665	1/1	A/A	TH1-17
DICE_69_69_DNA10	74.784	39.0485	0.402067	1/0	G/A	TH1-17
DICE_81_81_DNA10	79.506	47.399	0.516562	1/0	G/A	TH1-17
DICE_70_70_DNA10	128.484	50.3855	0.45192	1/0	G/A	TH1-17
DICE_22_22_DNA10	59.7525	31.1865	0.90977	1/0	G/A	TH1-17
DICE_34_34_DNA10	73.316	28.4061	0.41475	0/0	G/G	TH1-17
DICE_46_46_DNA10	140.508	48.0501	0.894673	0/0	G/A	TH1-17
DICE_58_58_DNA10	91.5723	47.6188	0.637421	1/0	G/A	TH1-17
DICE_82_82_DNA10	95.2694	59.3536	0.760904	1/1	A/A	TH1-17
DICE_11_11_DNA10	155.972	71.271	0.243515	1/0	A/A	TH1-17
DICE_35_35_DNA10	94.447	55.9474	0.379085	1/1	A/A	TH1-17
DICE_47_47_DNA10	138.145	51.4418	0.171499	0/0	G/A	TH1-17
DICE_59_59_DNA9	157.173	57.5008	1.48493	0/0	G/A	TH1-17
DICE_71_71_DNA10	133.364	38.4989	0.437182	0/0	G/G	TH1-17
DICE_83_83_DNA10	98.1426	49.4613	0.644976	0/0	G/A	TH1-17
DICE_12_12_DNA10	112.369	55.9697	0.614173	1/0	G/A	TH1-17
DICE_24_24_DNA10	69.6431	28.7509	0.395186	1/0	G/A	TH1-17
DICE_36_36_DNA10	106.526	70.3603	1.8366	1/0	A/A	TH1-17
DICE_48_48_DNA10	153.045	64.0121	0.685021	1/1	A/A	TH1-17
DICE_60_60_DNA10	99.0074	73.2029	0.212259	1/1	A/A	TH1-17
DICE_72_72_DNA10	103.187	45.556	0.162666	1/0	A/A	TH1-17
DICE_84_84_DNA10	89.0398	62.2381	0.564784	1/1	A/A	TH1-17
DICE_1_1_DNA11	89.1039	31.388	0.42898	1/0	G/A	TH17
DICE_13_13_DNA11	122.74	41.2197	0.59541	1/1	A/A	TH17
DICE_25_25_DNA11	122.4	28.9729	0.777582	1/0	G/A	TH17
DICE_37_37_DNA11	90.8933	31.1736	0.933752	0/0	G/A	TH17
DICE_49_49_DNA11	127.539	34.9992	0.20163	0/0	G/G	TH17
DICE_61_61_DNA11	137.856	54.5759	0.445046	1/1	A/A	TH17
DICE_73_73_DNA11	99.014	32.4133	0.546877	1/0	G/A	TH17
DICE_85_85_DNA11	124.361	53.8024	1.6182	1/1	A/A	TH17
DICE_2_2_DNA11	105.213	35.3801	1.04286	1/0	G/A	TH17
DICE_14_14_DNA11	128.21	47.3248	0.598147	1/1	A/A	TH17
DICE_26_26_DNA11	102.518	35.5603	0.614098	1/0	G/A	TH17
DICE_38_38_DNA11	125.604	58.7174	0.80862	1/0	A/A	TH17
DICE_50_50_DNA11	109.309	38.8823	0.206897	1/0	G/A	TH17
DICE_62_62_DNA10	94.7177	37.5517	0.391545	0/0	G/A	TH17
DICE_74_74_DNA11	75.1117	37.3292	0.203898	1/1	A/A	TH17
DICE_86_86_DNA11	118.73	47.2149	0.207399	1/0	A/A	TH17
DICE_3_3_DNA11	111.469	27.0522	0.177544	0/0	G/G	TH17
DICE_15_15_DNA11	89.3456	29.6208	0.557342	1/0	G/A	TH17
DICE_27_27_DNA11	108.146	41.4215	0.374508	1/1	A/A	TH17
DICE_39_39_DNA11	88.1204	34.2425	0.420219	1/0	G/A	TH17
DICE_51_51_DNA10	121.956	45.9886	1.02189	1/1	A/A	TH17
DICE_63_63_DNA11	97.338	42.575	0.211636	1/1	A/A	TH17
DICE_75_75_DNA11	106.002	21.7678	0.18172	0/0	G/G	TH17
DICE_87_87_DNA11	122.088	49.1675	0.504816	1/1	A/A	TH17
DICE_4_4_DNA11	76.9899	33.2497	0.170753	1/1	A/A	TH17
DICE_16_16_DNA11	62.7895	23.9521	0.377619	0/0	G/A	TH17
DICE_28_28_DNA11	110.323	39.7756	0.395168	1/1	A/A	TH17
DICE_40_40_DNA11	148.371	49.9827	0.81151	1/1	A/A	TH17
DICE_52_52_DNA11	109.413	38.4652	0.395496	1/0	G/A	TH17
DICE_64_64_DNA11	81.5433	33.8968	1.26953	1/0	G/A	TH17
DICE_76_76_DNA11	86.012	32.5354	0.194828	1/1	A/A	TH17
DICE_88_88_DNA11	130.509	48.7293	1.04357	0/0	A/A	TH17
DICE_5_5_DNA11	114.592	32.1237	0.605489	1/0	G/A	TH17
DICE_17_17_DNA11	127.193	33.724	0.842402	1/0	A/A	TH17
DICE_29_29_DNA11	100.219	31.0477	1.2982	1/0	G/A	TH17
DICE_41_41_DNA11	98.2049	38.297	0.645642	1/1	A/A	TH17
DICE_53_53_DNA11	101.268	39.2949	0.650306	1/1	A/A	TH17
DICE_65_65_DNA11	91.2889	38.4921	0	1/1	A/A	TH17
DICE_77_77_DNA11	116.396	24.2736	0.202171	0/0	G/G	TH17
DICE_89_89_DNA11	115.812	43.5137	0.184675	1/1	A/A	TH17
DICE_6_6_DNA11	91.0332	34.0718	0.775242	1/1	A/A	TH17
DICE_18_18_DNA11	103.536	36.1945	0.409029	1/1	A/A	TH17
DICE_30_30_DNA11	111.951	30.1941	0.422061	1/0	G/A	TH17
DICE_42_42_DNA11	77.4748	40.9788	0.41252	1/1	A/A	TH17
DICE_54_54_DNA11	132.408	33.2679	0	0/0	G/A	TH17
DICE_66_66_DNA11	108.821	30.9164	0.196038	0/0	G/A	TH17
DICE_78_78_DNA10	84.3446	31.1368	0.566651	1/1	A/A	TH17
DICE_90_90_DNA11	94.2038	45.0935	0.214969	1/1	A/A	TH17
DICE_7_7_DNA11	114.478	34.1497	0.813251	1/1	A/A	TH17
DICE_19_19_DNA11	98.661	27.6623	0	1/0	G/A	TH17
DICE_31_31_DNA11	122.05	21.5872	0.186137	0/0	G/G	TH17
DICE_43_43_DNA11	106.449	34.069	0.22218	1/0	G/A	TH17
DICE_55_55_DNA11	82.6481	37.5174	1.80469	1/0	A/A	TH17
DICE_67_67_DNA11	120.909	40.5471	0.194259	1/0	G/A	TH17
DICE_79_79_DNA11	111.746	20.6816	0.523103	0/0	G/G	TH17
DICE_91_91_DNA11	96.3905	41.7012	0	1/1	A/A	TH17
DICE_8_8_DNA11	147.636	44.1964	0.366728	1/1	A/A	TH17
DICE_32_32_DNA11	92.1908	38.4583	0.398694	1/0	A/A	TH17
DICE_44_44_DNA11	111.056	38.8484	0.576157	0/0	G/A	TH17
DICE_56_56_DNA11	100.013	42.7063	0.389542	1/0	A/A	TH17
DICE_68_68_DNA11	111.758	30.4794	1.61978	1/0	A/A	TH17
DICE_80_80_DNA11	250.042	37.4194	0	1/1	A/A	TH17
DICE_10_10_DNA11	109.322	45.1429	0	1/0	G/A	TH17
DICE_9_9_DNA11	104.426	30.4469	0.343135	0/0	G/G	TH17
DICE_21_21_DNA11	86.0129	27.1516	0.19467	1/1	A/A	TH17
DICE_33_33_DNA11	162.391	48.2526	0.909894	1/1	A/A	TH17
DICE_45_45_DNA11	167.186	48.7999	1.05289	1/1	A/A	TH17
DICE_57_57_DNA11	129.384	49.2439	0	1/1	A/A	TH17
DICE_69_69_DNA11	82.8305	32.502	0	1/0	G/A	TH17
DICE_81_81_DNA11	84.0467	31.2038	0.18929	1/0	G/A	TH17
DICE_70_70_DNA11	149.726	39.9937	0.865611	1/0	G/A	TH17
DICE_22_22_DNA11	95.5412	31.8275	0.197475	1/0	G/A	TH17
DICE_34_34_DNA11	101.192	25.9261	0.19101	0/0	G/G	TH17
DICE_46_46_DNA11	178.641	37.6772	0.331209	0/0	G/A	TH17
DICE_58_58_DNA11	100.864	38.6736	0.842731	1/0	G/A	TH17
DICE_82_82_DNA11	123.692	45.0345	0.582643	1/1	A/A	TH17
DICE_11_11_DNA11	161.06	44.8408	1.07899	1/0	A/A	TH17
DICE_35_35_DNA11	102.367	40.8505	0.175488	1/1	A/A	TH17
DICE_47_47_DNA11	123.503	40.4704	1.05992	0/0	G/A	TH17
DICE_59_59_DNA10	151.397	42.3658	0.97162	0/0	G/A	TH17
DICE_71_71_DNA11	148.059	27.9243	0.593551	0/0	G/G	TH17
DICE_83_83_DNA11	108.275	35.7201	0.184358	0/0	G/A	TH17
DICE_12_12_DNA11	85.7926	33.5714	0.174455	1/0	G/A	TH17
DICE_24_24_DNA11	100.564	27.8069	0.469432	1/0	G/A	TH17
DICE_36_36_DNA11	80.2398	38.576	0.533027	1/0	A/A	TH17
DICE_48_48_DNA11	177.435	55.6336	0.442539	1/1	A/A	TH17
DICE_60_60_DNA11	146.1	57.4241	1.49218	1/1	A/A	TH17
DICE_72_72_DNA11	114.429	40.9775	0	1/0	A/A	TH17
DICE_84_84_DNA11	101.931	44.8946	0.215517	1/1	A/A	TH17
DICE_1_1_DNA12	50.7984	28.1695	1.01909	1/0	G/A	TH1
DICE_13_13_DNA12	56.8204	42.8091	0	1/1	A/A	TH1
DICE_25_25_DNA12	85.0669	40.1957	0.682706	1/0	G/A	TH1
DICE_37_37_DNA12	58.6385	37.1979	0.694478	0/0	G/A	TH1
DICE_49_49_DNA12	69.6556	28.3847	0	0/0	G/G	TH1
DICE_61_61_DNA12	71.0696	45.9339	0.442337	1/1	A/A	TH1
DICE_73_73_DNA12	63.9839	33.9397	0.630925	1/0	G/A	TH1
DICE_85_85_DNA12	91.9837	48.0894	0.527006	1/1	A/A	TH1
DICE_2_2_DNA12	103.571	44.1816	0.298451	1/0	G/A	TH1
DICE_14_14_DNA12	84.4964	59.3088	0.167265	1/1	A/A	TH1
DICE_26_26_DNA12	77.6461	35.5793	0.977992	1/0	G/A	TH1
DICE_38_38_DNA12	115.954	62.3093	0.754318	1/0	A/A	TH1
DICE_50_50_DNA12	92.4417	40.2257	0.742612	1/0	G/A	TH1
DICE_62_62_DNA11	95.7616	47.2145	0.929188	0/0	G/A	TH1
DICE_74_74_DNA12	41.4618	38.4157	0.998498	1/1	A/A	TH1
DICE_86_86_DNA12	78.1347	49.935	0.224684	1/0	A/A	TH1
DICE_3_3_DNA12	95.1553	36.0253	0.415414	0/0	G/G	TH1
DICE_15_15_DNA12	64.684	36.1487	0.477094	1/0	G/A	TH1
DICE_27_27_DNA12	109.405	64.119	0	1/1	A/A	TH1
DICE_39_39_DNA12	78.3958	45.5674	0.569614	1/0	G/A	TH1
DICE_51_51_DNA11	75.1106	54.8155	2.13984	1/1	A/A	TH1
DICE_63_63_DNA12	95.4187	51.2113	0.359489	1/1	A/A	TH1
DICE_75_75_DNA12	66.0849	23.1817	0.369308	0/0	G/G	TH1
DICE_87_87_DNA12	71.7679	52.0911	0.724351	1/1	A/A	TH1
DICE_4_4_DNA12	45.492	39.2018	0.423284	1/1	A/A	TH1
DICE_16_16_DNA12	53.9571	29.8338	0.16623	0/0	G/A	TH1
DICE_28_28_DNA12	76.1906	32.1299	0.605607	1/1	A/A	TH1
DICE_40_40_DNA12	71.4955	47.1599	0.205593	1/1	A/A	TH1
DICE_52_52_DNA12	62.7989	35.5767	0.380157	1/0	G/A	TH1
DICE_64_64_DNA12	46.4768	30.5635	0.946126	1/0	G/A	TH1
DICE_5_5_DNA12	53.7649	29.5057	0.405948	1/0	G/A	TH1
DICE_17_17_DNA12	57.0719	32.0352	0.972553	1/0	A/A	TH1
DICE_29_29_DNA12	53.6768	36.5643	0.473908	1/0	G/A	TH1
DICE_41_41_DNA12	68.6588	44.2103	0.212232	1/1	A/A	TH1
DICE_53_53_DNA12	46.8251	39.4737	1.28664	1/1	A/A	TH1
DICE_65_65_DNA12	45.9133	40.7002	0.869037	1/1	A/A	TH1
DICE_77_77_DNA12	49.0418	27.3155	0.626705	0/0	G/G	TH1
DICE_89_89_DNA12	65.371	44.7204	0.43166	1/1	A/A	TH1
DICE_6_6_DNA12	48.9177	27.4914	0.332142	1/1	A/A	TH1
DICE_18_18_DNA12	71.07	39.8451	1.16212	1/1	A/A	TH1
DICE_30_30_DNA12	62.5441	31.46	0.731744	1/0	G/A	TH1
DICE_42_42_DNA12	73.2155	50.9577	0.236364	1/1	A/A	TH1
DICE_54_54_DNA12	71.713	30.0805	0.686322	0/0	G/A	TH1
DICE_66_66_DNA12	49.0471	33.0142	1.03308	0/0	G/A	TH1
DICE_78_78_DNA11	50.0712	31.1858	1.14355	1/1	A/A	TH1
DICE_90_90_DNA12	67.1933	45.3829	0.433845	1/1	A/A	TH1
DICE_7_7_DNA12	50.6227	42.8181	0.351051	1/1	A/A	TH1
DICE_19_19_DNA12	60.9698	33.1984	0.653051	1/0	G/A	TH1
DICE_31_31_DNA12	50.4007	28.9653	0.66535	0/0	G/G	TH1
DICE_43_43_DNA12	72.2919	43.7782	0.18829	1/0	G/A	TH1
DICE_55_55_DNA12	32.9203	38.7932	0.225741	1/0	A/A	TH1
DICE_67_67_DNA12	55.8939	32.7745	0.196016	1/0	G/A	TH1
DICE_79_79_DNA12	71.8105	28.9011	0.674983	0/0	G/G	TH1
DICE_91_91_DNA12	53.9122	45.8249	0	1/1	A/A	TH1
DICE_8_8_DNA12	79.63	41.4238	0.948508	1/1	A/A	TH1
DICE_32_32_DNA12	55.83	45.0299	0.882881	1/0	A/A	TH1
DICE_44_44_DNA12	68.355	39.5416	0.0979243	0/0	G/A	TH1
DICE_56_56_DNA12	54.8885	42.4498	0.216688	1/0	A/A	TH1
DICE_68_68_DNA12	49.0654	31.1129	0.343266	1/0	A/A	TH1
DICE_80_80_DNA12	124.9	37.1171	0.621154	1/1	A/A	TH1
DICE_10_10_DNA12	85.437	44.7225	0.557281	1/0	G/A	TH1
DICE_9_9_DNA12	86.3059	38.5778	0.195334	0/0	G/G	TH1
DICE_21_21_DNA12	88.0075	42.6679	0.562107	1/1	A/A	TH1
DICE_33_33_DNA12	118.093	56.404	0.600633	1/1	A/A	TH1
DICE_45_45_DNA12	111.769	49.1582	0.218128	1/1	A/A	TH1
DICE_57_57_DNA12	100.026	63.7707	0.549538	1/1	A/A	TH1
DICE_69_69_DNA12	76.0223	45.8068	0.40714	1/0	G/A	TH1
DICE_81_81_DNA12	71.0428	41.6298	1.36021	1/0	G/A	TH1
DICE_22_22_DNA12	73.7014	41.4172	0.467134	1/0	G/A	TH1
DICE_34_34_DNA12	52.5531	24.7567	0.201426	0/0	G/G	TH1
DICE_46_46_DNA12	142.312	48.0196	0	0/0	G/A	TH1
DICE_58_58_DNA12	69.7487	42.9485	0.697854	1/0	G/A	TH1
DICE_70_70_DNA12	74.7764	38.5759	0.392854	1/0	G/A	TH1
DICE_82_82_DNA12	85.7226	52.8491	0.395697	1/1	A/A	TH1
DICE_35_35_DNA12	76.2453	52.3599	0.585821	1/1	A/A	TH1
DICE_47_47_DNA12	108.14	42.3357	0.169314	0/0	G/A	TH1
DICE_59_59_DNA11	78.112	40.9733	1.07393	0/0	G/A	TH1
DICE_71_71_DNA12	79.4099	28.7587	0.421605	0/0	G/G	TH1
DICE_83_83_DNA12	70.96	45.5072	0.384123	0/0	G/A	TH1
DICE_24_24_DNA12	71.7176	36.4368	0	1/0	G/A	TH1
DICE_84_84_DNA12	100.677	57.277	0	1/1	A/A	TH1
DICE_72_72_DNA12	95.9522	56.0941	0.522224	1/0	A/A	TH1
DICE_1_1_DNA13	74.4583	42.3327	0	1/0	G/A	TH2
DICE_13_13_DNA13	88.8304	61.3159	1.31876	1/1	A/A	TH2
DICE_25_25_DNA13	118.46	43.4129	1.19857	1/0	G/A	TH2
DICE_37_37_DNA13	76.586	47.7932	1.4099	0/0	G/A	TH2
DICE_49_49_DNA13	106.62	40.8652	0.443401	0/0	G/G	TH2
DICE_61_61_DNA13	112.519	65.2647	0.18822	1/1	A/A	TH2
DICE_73_73_DNA13	60.6419	39.0933	0	1/0	G/A	TH2
DICE_85_85_DNA13	95.2068	60.7949	0.20254	1/1	A/A	TH2
DICE_2_2_DNA13	78.2189	44.7813	0	1/0	G/A	TH2
DICE_14_14_DNA13	65.3452	52.0993	1.29474	1/1	A/A	TH2
DICE_26_26_DNA13	92.9146	39.3637	1.54545	1/0	G/A	TH2
DICE_38_38_DNA13	137.794	60.5992	0.177606	1/0	A/A	TH2
DICE_50_50_DNA13	81.8719	42.0341	0.808756	1/0	G/A	TH2
DICE_62_62_DNA12	82.7806	47.2277	0.434493	0/0	G/A	TH2
DICE_74_74_DNA13	63.9905	49.56	0.569211	1/1	A/A	TH2
DICE_86_86_DNA13	78.3244	50.4516	0.214941	1/0	A/A	TH2
DICE_3_3_DNA13	90.2304	39.5066	0.470024	0/0	G/G	TH2
DICE_15_15_DNA13	95.2338	41.6091	0.610613	1/0	G/A	TH2
DICE_27_27_DNA13	67.8683	47.0943	0	1/1	A/A	TH2
DICE_39_39_DNA13	60.6238	40.593	1.30476	1/0	G/A	TH2
DICE_51_51_DNA12	68.4434	50.5637	0.92039	1/1	A/A	TH2
DICE_63_63_DNA13	75.9283	47.8338	0.249198	1/1	A/A	TH2
DICE_75_75_DNA13	70.8668	25.9522	0.720874	0/0	G/G	TH2
DICE_87_87_DNA13	83.1935	54.7197	1.4339	1/1	A/A	TH2
DICE_4_4_DNA13	70.3983	45.1192	0.163207	1/1	A/A	TH2
DICE_16_16_DNA13	60.3832	29.7889	0.534257	0/0	G/A	TH2
DICE_28_28_DNA13	92.3369	45.7857	0.399325	1/1	A/A	TH2
DICE_40_40_DNA13	104.554	50.3705	0.373296	1/1	A/A	TH2
DICE_52_52_DNA13	80.3159	47.5109	0.636566	1/0	G/A	TH2
DICE_64_64_DNA13	74.3366	42.0916	0.232909	1/0	G/A	TH2
DICE_76_76_DNA12	55.4479	42.5917	0.249556	1/1	A/A	TH2
DICE_88_88_DNA12	144.211	61.8453	0.786037	0/0	A/A	TH2
DICE_5_5_DNA13	65.9484	36.8533	0.764933	1/0	G/A	TH2
DICE_17_17_DNA13	109.964	47.2208	1.27324	1/0	A/A	TH2
DICE_29_29_DNA13	75.9221	37.1708	0.470772	1/0	G/A	TH2
DICE_41_41_DNA13	95.2788	48.0555	0	1/1	A/A	TH2
DICE_53_53_DNA13	64.4547	46.1095	0.271935	1/1	A/A	TH2
DICE_65_65_DNA13	63.1915	51.1856	0.922975	1/1	A/A	TH2
DICE_77_77_DNA13	80.6388	28.0765	0	0/0	G/G	TH2
DICE_89_89_DNA13	92.4484	52.6659	0	1/1	A/A	TH2
DICE_6_6_DNA13	82.5334	39.5469	0.388879	1/1	A/A	TH2
DICE_18_18_DNA13	81.1721	47.4827	0	1/1	A/A	TH2
DICE_30_30_DNA13	88.9932	35.4493	0	1/0	G/A	TH2
DICE_42_42_DNA13	79.1074	48.785	0.247017	1/1	A/A	TH2
DICE_54_54_DNA13	93.2817	37.3075	0.248582	0/0	G/A	TH2
DICE_66_66_DNA13	85.5139	39.2246	1.69857	0/0	G/A	TH2
DICE_78_78_DNA12	42.706	36.0463	0	1/1	A/A	TH2
DICE_90_90_DNA13	67.8783	51.0553	0	1/1	A/A	TH2
DICE_7_7_DNA13	80.1346	51.2353	0.200406	1/1	A/A	TH2
DICE_19_19_DNA13	70.1106	34.744	0.470832	1/0	G/A	TH2
DICE_31_31_DNA13	85.4005	28.9903	1.20321	0/0	G/G	TH2
DICE_43_43_DNA13	95.9734	48.8191	0.869568	1/0	G/A	TH2
DICE_55_55_DNA13	60.3064	45.3888	0	1/0	A/A	TH2
DICE_67_67_DNA13	68.6416	46.283	0	1/0	G/A	TH2
DICE_79_79_DNA13	97.7938	27.9584	0.823427	0/0	G/G	TH2
DICE_91_91_DNA13	72.9015	47.1278	0	1/1	A/A	TH2
DICE_8_8_DNA13	146.388	58.4541	0.42523	1/1	A/A	TH2
DICE_32_32_DNA13	58.2147	44.14	1.16406	1/0	A/A	TH2
DICE_44_44_DNA13	66.1169	36.9131	0	0/0	G/A	TH2
DICE_56_56_DNA13	83.6391	51.2905	0.801617	1/0	A/A	TH2
DICE_68_68_DNA13	62.9382	40.5507	0.669808	1/0	A/A	TH2
DICE_80_80_DNA13	121.203	42.9211	0	1/1	A/A	TH2
DICE_10_10_DNA13	98.4433	57.6097	0.331558	1/0	G/A	TH2
DICE_9_9_DNA13	77.3655	38.9631	0.636298	0/0	G/G	TH2
DICE_21_21_DNA13	88.2405	39.5235	0.233571	1/1	A/A	TH2
DICE_33_33_DNA13	96.7403	51.4159	0.657926	1/1	A/A	TH2
DICE_45_45_DNA13	79.4701	53.3462	0.201294	1/1	A/A	TH2
DICE_57_57_DNA13	73.5107	57.9283	0.2652	1/1	A/A	TH2
DICE_69_69_DNA13	60.0086	37.4328	0	1/0	G/A	TH2
DICE_81_81_DNA13	58.2821	38.2002	0.200823	1/0	G/A	TH2
DICE_70_70_DNA13	102.186	39.7954	0.185904	1/0	G/A	TH2
DICE_22_22_DNA13	53.0108	48.7581	0.733688	1/0	G/A	TH2
DICE_34_34_DNA13	59.3903	29.8213	0.482004	0/0	G/G	TH2
DICE_46_46_DNA13	135.408	43.9308	0.638192	0/0	G/A	TH2
DICE_58_58_DNA13	66.7671	45.2657	0.800468	1/0	G/A	TH2
DICE_82_82_DNA13	75.7425	52.9407	1.09327	1/1	A/A	TH2
DICE_11_11_DNA12	129.641	56.4037	0.248444	1/0	A/A	TH2
DICE_35_35_DNA13	84.9306	50.6159	0.206786	1/1	A/A	TH2
DICE_47_47_DNA13	94.5869	44.7761	0	0/0	G/A	TH2
DICE_59_59_DNA12	109.44	53.1335	0.236276	0/0	G/A	TH2
DICE_71_71_DNA13	90.5915	30.7279	0	0/0	G/G	TH2
DICE_83_83_DNA13	88.6804	42.4982	0.318886	0/0	G/A	TH2
DICE_12_12_DNA12	57.2909	37.3853	0.240975	1/0	G/A	TH2
DICE_24_24_DNA13	53.1482	36.5827	0.725894	1/0	G/A	TH2
DICE_36_36_DNA12	72.036	54.1856	0.635493	1/0	A/A	TH2
DICE_48_48_DNA12	150.838	56.364	0.326801	1/1	A/A	TH2
DICE_60_60_DNA12	129.83	76.5144	0.23043	1/1	A/A	TH2
DICE_72_72_DNA13	74.8938	47.4793	0.229452	1/0	A/A	TH2
DICE_84_84_DNA13	80.4661	53.987	0.412933	1/1	A/A	TH2
DICE_1_1_DNA14	81.814	24.9062	0.571654	1/0	G/A	TREG_MEMORY
DICE_13_13_DNA14	81.9978	34.9421	0.687353	1/1	A/A	TREG_MEMORY
DICE_25_25_DNA14	80.2292	31.6962	0.219297	1/0	G/A	TREG_MEMORY
DICE_37_37_DNA14	87.3786	28.1043	0.46978	0/0	G/A	TREG_MEMORY
DICE_49_49_DNA14	67.0749	25.7335	0.837968	0/0	G/G	TREG_MEMORY
DICE_61_61_DNA14	83.0501	40.8177	0.721148	1/1	A/A	TREG_MEMORY
DICE_73_73_DNA14	67.15	25.5974	0	1/0	G/A	TREG_MEMORY
DICE_85_85_DNA14	75.0188	42.8083	0.488941	1/1	A/A	TREG_MEMORY
DICE_2_2_DNA14	70.1036	27.3205	0.229536	1/0	G/A	TREG_MEMORY
DICE_14_14_DNA14	53.2866	32.6757	0	1/1	A/A	TREG_MEMORY
DICE_26_26_DNA14	68.3433	25.8804	0.351047	1/0	G/A	TREG_MEMORY
DICE_38_38_DNA14	148.285	42.8768	0.751544	1/0	A/A	TREG_MEMORY
DICE_50_50_DNA14	55.3285	23.1475	0.439361	1/0	G/A	TREG_MEMORY
DICE_62_62_DNA13	68.3708	24.7345	0.463087	0/0	G/A	TREG_MEMORY
DICE_74_74_DNA14	63.2905	26.2436	0.496171	1/1	A/A	TREG_MEMORY
DICE_86_86_DNA14	59.6862	30.0183	0.756605	1/0	A/A	TREG_MEMORY
DICE_3_3_DNA14	72.2641	24.477	0.548622	0/0	G/G	TREG_MEMORY
DICE_15_15_DNA14	64.7025	20.913	0.570646	1/0	G/A	TREG_MEMORY
DICE_27_27_DNA14	59.5426	31.3791	0.445313	1/1	A/A	TREG_MEMORY
DICE_39_39_DNA14	64.9056	32.9203	0.401261	1/0	G/A	TREG_MEMORY
DICE_51_51_DNA13	51.6346	26.0354	0.711315	1/1	A/A	TREG_MEMORY
DICE_63_63_DNA14	57.4441	29.4106	1.04535	1/1	A/A	TREG_MEMORY
DICE_75_75_DNA14	57.1071	19.896	0.171349	0/0	G/G	TREG_MEMORY
DICE_87_87_DNA14	61.1041	35.5594	0	1/1	A/A	TREG_MEMORY
DICE_4_4_DNA14	60.5718	22.3156	1.71459	1/1	A/A	TREG_MEMORY
DICE_16_16_DNA14	53.061	17.7764	1.83004	0/0	G/A	TREG_MEMORY
DICE_28_28_DNA14	69.8492	28.0686	0.471368	1/1	A/A	TREG_MEMORY
DICE_40_40_DNA14	66.6221	27.5684	0.219961	1/1	A/A	TREG_MEMORY
DICE_52_52_DNA14	57.2034	22.2241	0	1/0	G/A	TREG_MEMORY
DICE_64_64_DNA14	53.9434	24.5368	0.45379	1/0	G/A	TREG_MEMORY
DICE_76_76_DNA13	49.2855	30.2653	0.474558	1/1	A/A	TREG_MEMORY
DICE_88_88_DNA13	71.4221	37.2273	0.239529	0/0	A/A	TREG_MEMORY
DICE_5_5_DNA14	55.1349	24.2942	0	1/0	G/A	TREG_MEMORY
DICE_17_17_DNA14	119.294	30.7557	0.484089	1/0	A/A	TREG_MEMORY
DICE_29_29_DNA14	67.0265	25.1362	0.619481	1/0	G/A	TREG_MEMORY
DICE_41_41_DNA14	103.122	40.5569	0.708299	1/1	A/A	TREG_MEMORY
DICE_53_53_DNA14	42.4727	22.5967	0.702822	1/1	A/A	TREG_MEMORY
DICE_65_65_DNA14	60.4974	29.4112	0.971987	1/1	A/A	TREG_MEMORY
DICE_77_77_DNA14	52.0728	15.7686	0.670345	0/0	G/G	TREG_MEMORY
DICE_89_89_DNA14	68.6749	35.5874	0	1/1	A/A	TREG_MEMORY
DICE_6_6_DNA14	63.7834	33.3698	0	1/1	A/A	TREG_MEMORY
DICE_18_18_DNA14	67.2503	26.1656	0	1/1	A/A	TREG_MEMORY
DICE_30_30_DNA14	73.3459	22.1667	0.231379	1/0	G/A	TREG_MEMORY
DICE_42_42_DNA14	59.1027	28.4989	0.893722	1/1	A/A	TREG_MEMORY
DICE_54_54_DNA14	52.6046	20.1997	0.433941	0/0	G/A	TREG_MEMORY
DICE_66_66_DNA14	62.9592	23.5406	0	0/0	G/A	TREG_MEMORY
DICE_78_78_DNA13	49.2509	24.5078	1.41039	1/1	A/A	TREG_MEMORY
DICE_90_90_DNA14	57.031	30.0795	2.02343	1/1	A/A	TREG_MEMORY
DICE_7_7_DNA14	49.5314	31.2667	0	1/1	A/A	TREG_MEMORY
DICE_19_19_DNA14	49.4234	23.2394	0.610638	1/0	G/A	TREG_MEMORY
DICE_31_31_DNA14	78.513	23.9628	0.229838	0/0	G/G	TREG_MEMORY
DICE_43_43_DNA14	57.2174	23.3834	0.585621	1/0	G/A	TREG_MEMORY
DICE_55_55_DNA14	41.8361	20.9508	0.681074	1/0	A/A	TREG_MEMORY
DICE_67_67_DNA14	69.9804	28.7064	0.463204	1/0	G/A	TREG_MEMORY
DICE_79_79_DNA14	67.908	17.8389	0.971076	0/0	G/G	TREG_MEMORY
DICE_91_91_DNA14	57.7406	28.2809	0.436562	1/1	A/A	TREG_MEMORY
DICE_8_8_DNA14	73.3218	40.8133	0.690755	1/1	A/A	TREG_MEMORY
DICE_32_32_DNA14	57.9253	32.6143	0	1/0	A/A	TREG_MEMORY
DICE_44_44_DNA14	78.5059	28.4952	0.658748	0/0	G/A	TREG_MEMORY
DICE_56_56_DNA14	48.4089	28.7231	0.171288	1/0	A/A	TREG_MEMORY
DICE_68_68_DNA14	54.8924	23.1597	0.229143	1/0	A/A	TREG_MEMORY
DICE_80_80_DNA14	108.663	25.8651	0	1/1	A/A	TREG_MEMORY
DICE_10_10_DNA14	75.9953	33.2124	0	1/0	G/A	TREG_MEMORY
DICE_9_9_DNA14	76.0272	26.0848	0.236065	0/0	G/G	TREG_MEMORY
DICE_21_21_DNA14	69.3079	26.4178	0.245865	1/1	A/A	TREG_MEMORY
DICE_33_33_DNA14	84.5716	37.2999	0.385024	1/1	A/A	TREG_MEMORY
DICE_45_45_DNA14	130.187	40.5684	0.654122	1/1	A/A	TREG_MEMORY
DICE_57_57_DNA14	61.0483	25.8776	0.914386	1/1	A/A	TREG_MEMORY
DICE_69_69_DNA14	52.0299	29.584	0	1/0	G/A	TREG_MEMORY
DICE_81_81_DNA14	48.3574	24.1403	0.219431	1/0	G/A	TREG_MEMORY
DICE_70_70_DNA14	99.7486	29.2016	0.656833	1/0	G/A	TREG_MEMORY
DICE_22_22_DNA14	61.965	21.2402	0.68495	1/0	G/A	TREG_MEMORY
DICE_34_34_DNA14	52.0436	18.781	0.244905	0/0	G/G	TREG_MEMORY
DICE_46_46_DNA14	83.3346	28.5097	1.1311	0/0	G/A	TREG_MEMORY
DICE_58_58_DNA14	52.1106	24.0314	0.181596	1/0	G/A	TREG_MEMORY
DICE_82_82_DNA14	49.2865	31.4019	0.507267	1/1	A/A	TREG_MEMORY
DICE_11_11_DNA13	138.296	39.3639	0.349336	1/0	A/A	TREG_MEMORY
DICE_35_35_DNA14	124.436	49.8808	1.00666	1/1	A/A	TREG_MEMORY
DICE_47_47_DNA14	53.6631	18.4496	0	0/0	G/A	TREG_MEMORY
DICE_59_59_DNA13	48.9523	21.5671	0.823607	0/0	G/A	TREG_MEMORY
DICE_71_71_DNA14	67.3514	18.5198	0.433347	0/0	G/G	TREG_MEMORY
DICE_83_83_DNA14	51.7268	20.6588	0.850862	0/0	G/A	TREG_MEMORY
DICE_12_12_DNA13	58.9191	25.0938	0.435348	1/0	G/A	TREG_MEMORY
DICE_24_24_DNA14	64.3349	25.3342	0.23726	1/0	G/A	TREG_MEMORY
DICE_36_36_DNA13	92.107	39.3374	0.668652	1/0	A/A	TREG_MEMORY
DICE_48_48_DNA13	60.6079	28.5073	0	1/1	A/A	TREG_MEMORY
DICE_60_60_DNA13	55.6526	25.857	0.231966	1/1	A/A	TREG_MEMORY
DICE_72_72_DNA14	46.1071	26.8209	0	1/0	A/A	TREG_MEMORY
DICE_84_84_DNA14	49.2608	31.4088	0.225754	1/1	A/A	TREG_MEMORY

## Sheet: Figure 8
Figure 8B	Membrane fraction: CI-M6PR densitometry (normalized to Calreticulin)
HEK-293	Control	GCC2-OE
	0.655779	1.1946
	0.892	1
	0.632821	1.52207
Figure 8C	Active:Total TGF beta
	Control	GCC2-OE
	1	1.37173
	1	1.52524
	1	1.87359
	1	1.68004
Figure 8E	Membrane fraction: CI-M6PR densitometry (normalized to Calreticulin)
Jurkat T-cells	Control	GCC2-OE
	1.10786	1.52869
	0.724159	1.34824
	0.961649	1.49131
Fig 8F	Control	GCC2-OE
	1	1.23257
	1	2.37871
	1	1.25236
	1	1.26899
	1	1.48782
Fig 8G	Fold change gene normalized to GAPDH
IKZF2	Control	GCC2-OE			Control	GCC2-OE			Control	GCC2-OE
	1	1.34593		FOXP3	1	1.35237		IFNG	1.30147	0.286722
	0.93978	1.81829			1.27798	1.25588			0.922428	0.312437
	1.07	1.63657			1	1.39122			1	0.238305

## Sheet: Figure S18
Fig S18B	Membrane fraction: CI-M6PR densitometry (normalized to Calreticulin)
IMCD	Control	GCC2-OE
	0.859	1.5674
	0.509	1.01626
Fig S18C	Active:Total TGF beta
	Control	GCC2-OE
	1	1.7205
	1	2.09836
Fig S18E	Active:Total TGF beta
Jurkat cells	RFP-scramble	GCC2-Kd
Knockdown	1	0.68978
	1	0.752413
Fig S18F	Active:Total TGF beta
IMCD cells	1	0.521474
Knockdown	1	0.133912
